# Supplementary material for: Results of a confirmatory mapping tool for Lymphatic filariasis endemicity classification in areas where transmission was uncertain in Ethiopia
Source: PLoS Negl Trop Dis. 2018 Mar 26;12(3):e0006325. doi: 10.1371/journal.pntd.0006325 (PMC5886699; doi:10.1371/journal.pntd.0006325)
Supplement: S1 Dataset — (XLSX) [file pntd.0006325.s003.xlsx]

## Sheet: Surveyed-woredas
Demographic information of study participants and geographic locations of each school in the study woredas
Region	Woreda	SchoolName	Lat	Lon	Age	Sex	Live in Current Location	ICTResult	DBSCollected	Sex
Tigray	Adwa	Addi serawat	14.246	38.8184	12	Male	1	Negative	Yes	Female
Tigray	Adwa	Addi serawat	14.246	38.8184	12	Female	1	Negative	Yes	Female
Tigray	Adwa	Addi serawat	14.246	38.8184	12	Female	1	Negative	Yes	Female
Tigray	Adwa	Addi serawat	14.246	38.8184	11	Female	1	Negative	Yes	Female
Tigray	Adwa	Addi serawat	14.246	38.8184	10	Male	1	Negative	Yes	Female
Tigray	Adwa	Addi serawat	14.246	38.8184	10	Female	1	Negative	Yes	Female
Tigray	Adwa	Addi serawat	14.246	38.8184	12	Female	1	Negative	Yes	Female
Tigray	Adwa	Addi serawat	14.246	38.8184	13	Male	1	Negative	Yes	Female
Tigray	Adwa	Addi serawat	14.246	38.8184	12	Female	1	Positive	Yes	Female
Tigray	Adwa	Addi serawat	14.246	38.8184	12	Male	1	Negative	Yes	Female
Tigray	Adwa	Addi serawat	14.246	38.8184	11	Male	1	Negative	Yes	Female
Tigray	Adwa	Addi serawat	14.246	38.8184	11	Female	1	Negative	Yes	Female
Tigray	Adwa	Addi serawat	14.246	38.8184	10	Male	1	Negative	Yes	Female
Tigray	Adwa	Addi serawat	14.246	38.8184	11	Female	1	Negative	Yes	Female
Tigray	Adwa	Addi serawat	14.246	38.8184	11	Female	1	Negative	Yes	Female
Tigray	Adwa	Addi serawat	14.246	38.8184	10	Male	1	Negative	Yes	Female
Tigray	Adwa	Almeda	14.1211	38.8468	14	Female	1	Negative	Yes	Female
Tigray	Adwa	Almeda	14.1211	38.8468	14	Female	1	Negative	Yes	Female
Tigray	Adwa	Almeda	14.1211	38.8468	12	Female	1	Negative	Yes	Female
Tigray	Adwa	Almeda	14.1211	38.8468	13	Female	1	Negative	Yes	Female
Tigray	Adwa	Almeda	14.1211	38.8468	13	Male	1	Negative	Yes	Female
Tigray	Adwa	Almeda	14.1211	38.8468	13	Male	1	Negative	Yes	Female
Tigray	Adwa	Almeda	14.1211	38.8468	14	Male	1	Negative	Yes	Female
Tigray	Adwa	Almeda	14.1211	38.8468	14	Female	1	Negative	Yes	Female
Tigray	Adwa	Almeda	14.1211	38.8468	14	Female	1	Negative	Yes	Female
Tigray	Adwa	Almeda	14.1211	38.8468	14	Female	1	Negative	Yes	Female
Tigray	Adwa	Almeda	14.1211	38.8468	12	Male	1	Negative	Yes	Female
Tigray	Adwa	Almeda	14.1211	38.8468	13	Female	1	Negative	Yes	Female
Tigray	Adwa	Almeda	14.1211	38.8468	13	Male	1	Negative	Yes	Female
Tigray	Adwa	Almeda	14.1211	38.8468	14	Male	1	Negative	Yes	Female
Tigray	Adwa	Almeda	14.1211	38.8468	14	Female	1	Negative	Yes	Female
Tigray	Adwa	Almeda	14.1211	38.8468	14	Female	1	Negative	Yes	Female
Tigray	Adwa	assay	14.1911	39.0149	14	Male	1	Negative	Yes	Female
Tigray	Adwa	assay	14.1911	39.0149	12	Male	1	Negative	Yes	Female
Tigray	Adwa	assay	14.1911	39.0149	14	Female	1	Negative	Yes	Female
Tigray	Adwa	assay	14.1911	39.0149	14	Female	1	Negative	Yes	Female
Tigray	Adwa	assay	14.1911	39.0149	14	Female	1	Negative	Yes	Female
Tigray	Adwa	assay	14.1911	39.0149	14	Male	1	Negative	Yes	Female
Tigray	Adwa	assay	14.1911	39.0149	13	Male	1	Negative	Yes	Female
Tigray	Adwa	assay	14.1911	39.0149	10	Female	1	Negative	Yes	Female
Tigray	Adwa	assay	14.1911	39.0149	12	Female	1	Negative	Yes	Female
Tigray	Adwa	assay	14.1911	39.0149	14	Female	1	Negative	Yes	Female
Tigray	Adwa	assay	14.1911	39.0149	12	Male	1	Negative	Yes	Female
Tigray	Adwa	assay	14.1911	39.0149	12	Female	1	Negative	Yes	Female
Tigray	Adwa	assay	14.1911	39.0149	14	Female	1	Negative	Yes	Female
Tigray	Adwa	assay	14.1911	39.0149	10	Female	1	Negative	Yes	Female
Tigray	Adwa	assay	14.1911	39.0149	14	Male	1	Negative	Yes	Female
Tigray	Adwa	assay	14.1911	39.0149	11	Female	1	Negative	Yes	Female
Tigray	Adwa	bet yohannes	14.154	38.8552	11	Male	1	Negative	Yes	Female
Tigray	Adwa	bet yohannes	14.154	38.8552	11	Male	1	Negative	Yes	Female
Tigray	Adwa	bet yohannes	14.154	38.8552	10	Female	1	Negative	Yes	Female
Tigray	Adwa	bet yohannes	14.154	38.8552	12	Female	1	Negative	Yes	Female
Tigray	Adwa	bet yohannes	14.154	38.8552	11	Female	1	Negative	Yes	Female
Tigray	Adwa	bet yohannes	14.154	38.8552	10	Male	1	Negative	Yes	Female
Tigray	Adwa	bet yohannes	14.154	38.8552	11	Male	1	Negative	Yes	Female
Tigray	Adwa	bet yohannes	14.154	38.8552	12	Female	1	Negative	Yes	Female
Tigray	Adwa	bet yohannes	14.154	38.8552	11	Male	1	Negative	Yes	Female
Tigray	Adwa	bet yohannes	14.154	38.8552	10	Female	1	Negative	Yes	Female
Tigray	Adwa	bet yohannes	14.154	38.8552	10	Male	1	Negative	Yes	Female
Tigray	Adwa	bet yohannes	14.154	38.8552	11	Female	1	Negative	Yes	Female
Tigray	Adwa	bet yohannes	14.154	38.8552	10	Male	1	Negative	Yes	Female
Tigray	Adwa	bet yohannes	14.154	38.8552	10	Male	1	Negative	Yes	Female
Tigray	Adwa	bet yohannes	14.154	38.8552	11	Male	1	Negative	Yes	Female
Tigray	Adwa	darokay	14.1224	38.8247	11	Male	1	Negative	Yes	Female
Tigray	Adwa	darokay	14.1224	38.8247	10	Female	1	Negative	Yes	Female
Tigray	Adwa	darokay	14.1224	38.8247	9	Male	2	Negative	Yes	Female
Tigray	Adwa	darokay	14.1224	38.8247	10	Male	1	Negative	Yes	Female
Tigray	Adwa	darokay	14.1224	38.8247	10	Female	1	Negative	Yes	Female
Tigray	Adwa	darokay	14.1224	38.8247	10	Female	1	Negative	Yes	Female
Tigray	Adwa	darokay	14.1224	38.8247	10	Female	1	Negative	Yes	Female
Tigray	Adwa	darokay	14.1224	38.8247	10	Female	1	Negative	Yes	Female
Tigray	Adwa	endaba gerima 2	14.1639	38.9698	12	Male	1	Negative	Yes	Female
Tigray	Adwa	endaba gerima 2	14.1639	38.9698	12	Female	1	Negative	Yes	Female
Tigray	Adwa	endaba gerima 2	14.1639	38.9698	12	Male	1	Negative	Yes	Female
Tigray	Adwa	endaba gerima 2	14.1639	38.9698	12	Female	1	Negative	Yes	Female
Tigray	Adwa	endaba gerima 2	14.1639	38.9698	11	Female	1	Negative	Yes	Female
Tigray	Adwa	endaba gerima 2	14.1639	38.9698	12	Female	1	Negative	Yes	Female
Tigray	Adwa	endaba gerima 2	14.1639	38.9698	13	Male	1	Negative	Yes	Female
Tigray	Adwa	endaba gerima 2	14.1639	38.9698	13	Female	1	Negative	Yes	Female
Tigray	Adwa	endaba gerima 2	14.1639	38.9698	14	Female	1	Negative	Yes	Female
Tigray	Adwa	endaba gerima 2	14.1639	38.9698	14	Female	1	Negative	Yes	Female
Tigray	Adwa	endaba gerima 2	14.1639	38.9698	14	Female	1	Negative	Yes	Female
Tigray	Adwa	endaba gerima 2	14.1639	38.9698	12	Male	1	Negative	Yes	Female
Tigray	Adwa	endaba gerima 2	14.1639	38.9698	12	Male	1	Negative	Yes	Female
Tigray	Adwa	endaba gerima 2	14.1639	38.9698	14	Male	1	Negative	Yes	Female
Tigray	Adwa	endaba gerima 2	14.1639	38.9698	14	Male	1	Negative	Yes	Female
Tigray	Adwa	endaba gerima 2	14.1639	38.9698	12	Male	1	Negative	Yes	Female
Tigray	Adwa	fresiwat	14.2274	38.7957	10	Female	1	Negative	Yes	Female
Tigray	Adwa	fresiwat	14.2274	38.7957	14	Male	1	Negative	Yes	Female
Tigray	Adwa	fresiwat	14.2274	38.7957	13	Male	1	Negative	Yes	Female
Tigray	Adwa	fresiwat	14.2274	38.7957	14	Male	1	Negative	Yes	Female
Tigray	Adwa	fresiwat	14.2274	38.7957	10	Female	1	Negative	Yes	Female
Tigray	Adwa	fresiwat	14.2274	38.7957	12	Female	1	Negative	Yes	Female
Tigray	Adwa	fresiwat	14.2274	38.7957	10	Male	1	Negative	Yes	Female
Tigray	Adwa	fresiwat	14.2274	38.7957	14	Female	1	Negative	Yes	Female
Tigray	Adwa	fresiwat	14.2274	38.7957	11	Female	1	Negative	Yes	Female
Tigray	Adwa	fresiwat	14.2274	38.7957	11	Male	1	Negative	Yes	Female
Tigray	Adwa	fresiwat	14.2274	38.7957	14	Male	1	Negative	Yes	Female
Tigray	Adwa	fresiwat	14.2274	38.7957	14	Male	1	Negative	Yes	Female
Tigray	Adwa	fresiwat	14.2274	38.7957	13	Male	1	Negative	Yes	Female
Tigray	Adwa	fresiwat	14.2274	38.7957	12	Female	1	Negative	Yes	Female
Tigray	Adwa	fresiwat	14.2274	38.7957	12	Female	1	Negative	Yes	Female
Tigray	Adwa	fresiwat	14.2274	38.7957	9	Female	2	Negative	Yes	Female
Tigray	Adwa	gediba 1	14.1399	39.0304	14	Female	1	Negative	Yes	Female
Tigray	Adwa	gediba 1	14.1399	39.0304	14	Female	1	Negative	Yes	Female
Tigray	Adwa	gediba 1	14.1399	39.0304	14	Male	1	Negative	Yes	Female
Tigray	Adwa	gediba 1	14.1399	39.0304	14	Female	1	Negative	Yes	Female
Tigray	Adwa	gediba 1	14.1399	39.0304	14	Male	1	Negative	Yes	Female
Tigray	Adwa	gediba 1	14.1399	39.0304	14	Male	1	Negative	Yes	Female
Tigray	Adwa	gediba 1	14.1399	39.0304	14	Male	1	Negative	Yes	Female
Tigray	Adwa	gediba 1	14.1399	39.0304	14	Male	1	Negative	Yes	Female
Tigray	Adwa	gediba 1	14.1399	39.0304	14	Female	1	Negative	Yes	Female
Tigray	Adwa	gediba 1	14.1399	39.0304	10	Male	1	Negative	Yes	Female
Tigray	Adwa	gediba 1	14.1399	39.0304	13	Female	1	Negative	Yes	Female
Tigray	Adwa	gediba 1	14.1399	39.0304	14	Female	1	Negative	Yes	Female
Tigray	Adwa	gediba 1	14.1399	39.0304	14	Male	1	Negative	Yes	Female
Tigray	Adwa	gediba 1	14.1399	39.0304	14	Male	1	Negative	Yes	Female
Tigray	Adwa	gediba 1	14.1399	39.0304	14	Male	1	Negative	Yes	Female
Tigray	Adwa	gediba 1	14.1399	39.0304	14	Male	1	Negative	Yes	Female
Tigray	Adwa	gediba 2	14.1399	39.0304	10	Female	1	Negative	Yes	Female
Tigray	Adwa	gediba 2	14.1399	39.0304	14	Female	1	Negative	Yes	Female
Tigray	Adwa	gediba 2	14.1399	39.0304	10	Male	1	Negative	Yes	Female
Tigray	Adwa	gediba 2	14.1399	39.0304	10	Male	1	Negative	Yes	Female
Tigray	Adwa	gediba 2	14.1399	39.0304	14	Female	1	Negative	Yes	Female
Tigray	Adwa	gediba 2	14.1399	39.0304	14	Male	1	Negative	Yes	Female
Tigray	Adwa	gediba 2	14.1399	39.0304	14	Female	1	Negative	Yes	Female
Tigray	Adwa	gediba 2	14.1399	39.0304	14	Female	1	Negative	Yes	Female
Tigray	Adwa	gediba 2	14.1399	39.0304	14	Female	1	Negative	Yes	Female
Tigray	Adwa	gediba 2	14.1399	39.0304	14	Male	1	Negative	Yes	Female
Tigray	Adwa	gediba 2	14.1399	39.0304	10	Male	1	Negative	Yes	Female
Tigray	Adwa	gediba 2	14.1399	39.0304	10	Female	1	Negative	Yes	Female
Tigray	Adwa	gediba 2	14.1399	39.0304	10	Female	1	Negative	Yes	Female
Tigray	Adwa	gediba 2	14.1399	39.0304	10	Female	1	Negative	Yes	Female
Tigray	Adwa	gediba 2	14.1399	39.0304	10	Female	1	Negative	Yes	Female
Tigray	Adwa	gediba 2	14.1399	39.0304	13	Male	1	Negative	Yes	Female
Tigray	Gulomekeda	Addis Alem	14.4748	39.3881	10	Female	2	Negative	Yes	Female
Tigray	Gulomekeda	Addis Alem	14.4748	39.3881	12	Female	1	Negative	Yes	Female
Tigray	Gulomekeda	Addis Alem	14.4748	39.3881	13	Male	1	Negative	Yes	Female
Tigray	Gulomekeda	Addis Alem	14.4748	39.3881	12	Female	1	Negative	Yes	Female
Tigray	Gulomekeda	Addis Alem	14.4748	39.3881	14	Male	1	Negative	Yes	Female
Tigray	Gulomekeda	Addis Alem	14.4748	39.3881	12	Male	1	Negative	Yes	Female
Tigray	Gulomekeda	Addis Alem	14.4748	39.3881	12	Female	1	Negative	Yes	Female
Tigray	Gulomekeda	Addis Alem	14.4748	39.3881	12	Male	1	Negative	Yes	Female
Tigray	Gulomekeda	Addis Alem	14.4748	39.3881	11	Male	1	Negative	Yes	Female
Tigray	Gulomekeda	Addis Alem	14.4748	39.3881	12	Male	1	Negative	Yes	Female
Tigray	Gulomekeda	Addis Alem	14.4748	39.3881	12	Male	1	Negative	Yes	Female
Tigray	Gulomekeda	Addis Alem	14.4748	39.3881	13	Male	2	Negative	Yes	Female
Tigray	Gulomekeda	Addis Alem	14.4748	39.3881	13	Female	1	Negative	Yes	Female
Tigray	Gulomekeda	Addis Alem	14.4748	39.3881	12	Female	1	Negative	Yes	Female
Tigray	Gulomekeda	Addis Alem	14.4748	39.3881	9	Female	2	Negative	Yes	Female
Tigray	Gulomekeda	Addis Alem	14.4748	39.3881	12	Female	1	Negative	Yes	Female
Tigray	Gulomekeda	adi harsi 1	14.318	39.3881	14	Female	1	Negative	Yes	Female
Tigray	Gulomekeda	adi harsi 1	14.318	39.3881	10	Female	1	Negative	Yes	Female
Tigray	Gulomekeda	adi harsi 1	14.318	39.3881	13	Male	1	Negative	Yes	Female
Tigray	Gulomekeda	adi harsi 1	14.318	39.3881	11	Female	1	Negative	Yes	Female
Tigray	Gulomekeda	adi harsi 1	14.318	39.3881	13	Female	1	Negative	Yes	Female
Tigray	Gulomekeda	adi harsi 1	14.318	39.3881	14	Male	1	Negative	Yes	Female
Tigray	Gulomekeda	adi harsi 1	14.318	39.3881	11	Male	1	Negative	Yes	Female
Tigray	Gulomekeda	adi harsi 1	14.318	39.3881	14	Female	1	Negative	Yes	Female
Tigray	Gulomekeda	adi harsi 1	14.318	39.3881	11	Male	1	Negative	Yes	Female
Tigray	Gulomekeda	adi harsi 1	14.318	39.3881	13	Male	1	Negative	Yes	Female
Tigray	Gulomekeda	adi harsi 1	14.318	39.3881	11	Female	1	Negative	Yes	Female
Tigray	Gulomekeda	adi harsi 1	14.318	39.3881	13	Female	1	Negative	Yes	Female
Tigray	Gulomekeda	adi harsi 1	14.318	39.3881	12	Female	1	Negative	Yes	Female
Tigray	Gulomekeda	adi harsi 1	14.318	39.3881	11	Male	1	Negative	Yes	Female
Tigray	Gulomekeda	adi harsi 1	14.318	39.3881	10	Female	1	Negative	Yes	Female
Tigray	Gulomekeda	adi harsi 1	14.318	39.3881	13	Male	1	Negative	Yes	Female
Tigray	Gulomekeda	aire	14.4554	39.4758	10	Female	1	Negative	Yes	Female
Tigray	Gulomekeda	aire	14.4554	39.4758	14	Female	1	Negative	Yes	Female
Tigray	Gulomekeda	aire	14.4554	39.4758	11	Male	1	Negative	Yes	Female
Tigray	Gulomekeda	aire	14.4554	39.4758	11	Male	1	Negative	Yes	Female
Tigray	Gulomekeda	aire	14.4554	39.4758	11	Female	1	Negative	Yes	Female
Tigray	Gulomekeda	aire	14.4554	39.4758	11	Male	1	Negative	Yes	Female
Tigray	Gulomekeda	aire	14.4554	39.4758	12	Male	1	Negative	Yes	Female
Tigray	Gulomekeda	aire	14.4554	39.4758	10	Male	1	Negative	Yes	Female
Tigray	Gulomekeda	aire	14.4554	39.4758	11	Female	1	Negative	Yes	Female
Tigray	Gulomekeda	aire	14.4554	39.4758	10	Female	1	Negative	Yes	Female
Tigray	Gulomekeda	aire	14.4554	39.4758	10	Female	1	Negative	Yes	Female
Tigray	Gulomekeda	aire	14.4554	39.4758	11	Male	1	Negative	Yes	Female
Tigray	Gulomekeda	amiat bahkula 01	14.3569	39.4452	11	Female	1	Negative	Yes	Female
Tigray	Gulomekeda	amiat bahkula 01	14.3569	39.4452	13	Male	1	Negative	Yes	Female
Tigray	Gulomekeda	amiat bahkula 01	14.3569	39.4452	14	Female	1	Negative	Yes	Female
Tigray	Gulomekeda	amiat bahkula 01	14.3569	39.4452	13	Female	1	Negative	Yes	Female
Tigray	Gulomekeda	amiat bahkula 01	14.3569	39.4452	11	Male	1	Negative	Yes	Female
Tigray	Gulomekeda	amiat bahkula 01	14.3569	39.4452	13	Female	1	Negative	Yes	Female
Tigray	Gulomekeda	amiat bahkula 01	14.3569	39.4452	10	Female	2	Negative	Yes	Female
Tigray	Gulomekeda	amiat bahkula 01	14.3569	39.4452	11	Female	1	Negative	Yes	Female
Tigray	Gulomekeda	amiat bahkula 01	14.3569	39.4452	12	Male	1	Negative	Yes	Female
Tigray	Gulomekeda	amiat bahkula 01	14.3569	39.4452	14	Male	1	Negative	Yes	Female
Tigray	Gulomekeda	amiat bahkula 01	14.3569	39.4452	12	Male	1	Negative	Yes	Female
Tigray	Gulomekeda	amiat bahkula 01	14.3569	39.4452	11	Male	1	Negative	Yes	Female
Tigray	Gulomekeda	amiat bahkula 01	14.3569	39.4452	15	Male	1	Negative	Yes	Female
Tigray	Gulomekeda	amiat bahkula 01	14.3569	39.4452	15	Female	1	Negative	Yes	Female
Tigray	Gulomekeda	amiat bahkula 01	14.3569	39.4452	15	Male	1	Negative	Yes	Female
Tigray	Gulomekeda	amiat bahkula 01	14.3569	39.4452	15	Female	1	Negative	Yes	Female
Tigray	Gulomekeda	asefe 1	14.4022	39.5146	16	Female	1	Negative	Yes	Female
Tigray	Gulomekeda	asefe 1	14.4022	39.5146	16	Male	1	Negative	Yes	Female
Tigray	Gulomekeda	asefe 1	14.4022	39.5146	17	Female	2	Negative	Yes	Female
Tigray	Gulomekeda	asefe 1	14.4022	39.5146	16	Female	1	Negative	Yes	Female
Tigray	Gulomekeda	asefe 1	14.4022	39.5146	16	Male	1	Negative	Yes	Female
Tigray	Gulomekeda	asefe 1	14.4022	39.5146	16	Female	1	Negative	Yes	Female
Tigray	Gulomekeda	asefe 1	14.4022	39.5146	18	Male	1	Negative	Yes	Female
Tigray	Gulomekeda	asefe 1	14.4022	39.5146	18	Female	1	Negative	Yes	Female
Tigray	Gulomekeda	asefe 1	14.4022	39.5146	15	Male	1	Negative	Yes	Female
Tigray	Gulomekeda	asefe 1	14.4022	39.5146	15	Male	1	Negative	Yes	Female
Tigray	Gulomekeda	asefe 1	14.4022	39.5146	15	Female	1	Negative	Yes	Female
Tigray	Gulomekeda	asefe 1	14.4022	39.5146	18	Female	1	Negative	Yes	Female
Tigray	Gulomekeda	asefe 1	14.4022	39.5146	16	Female	1	Negative	Yes	Female
Tigray	Gulomekeda	asefe 1	14.4022	39.5146	16	Male	2	Negative	Yes	Female
Tigray	Gulomekeda	asefe 1	14.4022	39.5146	15	Male	1	Negative	Yes	Female
Tigray	Gulomekeda	asefe 1	14.4022	39.5146	16	Male	1	Negative	Yes	Female
Tigray	Gulomekeda	biet qorqos	14.3679	39.4021	15	Male	1	Negative	Yes	Female
Tigray	Gulomekeda	biet qorqos	14.3679	39.4021	15	Female	1	Negative	Yes	Female
Tigray	Gulomekeda	biet qorqos	14.3679	39.4021	15	Male	1	Negative	Yes	Female
Tigray	Gulomekeda	biet qorqos	14.3679	39.4021	15	Female	1	Negative	Yes	Female
Tigray	Gulomekeda	biet qorqos	14.3679	39.4021	15	Male	1	Negative	Yes	Female
Tigray	Gulomekeda	biet qorqos	14.3679	39.4021	15	Male	1	Negative	Yes	Female
Tigray	Gulomekeda	biet qorqos	14.3679	39.4021	15	Male	1	Negative	Yes	Female
Tigray	Gulomekeda	biet qorqos	14.3679	39.4021	17	Male	2	Negative	Yes	Female
Tigray	Gulomekeda	biet qorqos	14.3679	39.4021	15	Male	1	Negative	Yes	Female
Tigray	Gulomekeda	biet qorqos	14.3679	39.4021	16	Male	2	Negative	Yes	Female
Tigray	Gulomekeda	biet qorqos	14.3679	39.4021	15	Female	1	Negative	Yes	Female
Tigray	Gulomekeda	biet qorqos	14.3679	39.4021	21	Male	1	Negative	Yes	Female
Tigray	Gulomekeda	biet qorqos	14.3679	39.4021	15	Female	1	Negative	Yes	Female
Tigray	Gulomekeda	Enda Haweriat	14.3319	39.4752	16	Female	1	Negative	Yes	Female
Tigray	Gulomekeda	Enda Haweriat	14.3319	39.4752	16	Male	1	Negative	Yes	Female
Tigray	Gulomekeda	Enda Haweriat	14.3319	39.4752	15	Female	1	Negative	Yes	Female
Tigray	Gulomekeda	Enda Haweriat	14.3319	39.4752	15	Male	1	Negative	Yes	Female
Tigray	Gulomekeda	Enda Haweriat	14.3319	39.4752	15	Male	1	Negative	Yes	Female
Tigray	Gulomekeda	Enda Haweriat	14.3319	39.4752	15	Female	1	Negative	Yes	Female
Tigray	Gulomekeda	Enda Haweriat	14.3319	39.4752	15	Male	1	Negative	Yes	Female
Tigray	Gulomekeda	Enda Haweriat	14.3319	39.4752	15	Female	1	Negative	Yes	Female
Tigray	Gulomekeda	Enda Haweriat	14.3319	39.4752	16	Male	1	Negative	Yes	Female
Tigray	Gulomekeda	Enda Haweriat	14.3319	39.4752	16	Female	1	Negative	Yes	Female
Tigray	Gulomekeda	Enda Haweriat	14.3319	39.4752	16	Female	1	Negative	Yes	Female
Tigray	Gulomekeda	Enda Haweriat	14.3319	39.4752	15	Female	1	Negative	Yes	Female
Tigray	Gulomekeda	Enda Haweriat	14.3319	39.4752	15	Male	1	Negative	Yes	Female
Tigray	Gulomekeda	Enda Haweriat	14.3319	39.4752	15	Female	1	Negative	Yes	Female
Tigray	Gulomekeda	Enda Haweriat	14.3319	39.4752	17	Male	1	Negative	Yes	Female
Tigray	Gulomekeda	Enda Haweriat	14.3319	39.4752	18	Male	1	Negative	Yes	Female
Tigray	Gulomekeda	fana01	14.5284	39.3894	15	Female	1	Negative	Yes	Female
Tigray	Gulomekeda	fana01	14.5284	39.3894	17	Female	2	Negative	Yes	Female
Tigray	Gulomekeda	fana01	14.5284	39.3894	17	Male	2	Negative	Yes	Female
Tigray	Gulomekeda	fana01	14.5284	39.3894	16	Female	2	Negative	Yes	Female
Tigray	Gulomekeda	fana01	14.5284	39.3894	20	Female	1	Negative	Yes	Female
Tigray	Gulomekeda	fana01	14.5284	39.3894	15	Female	1	Negative	Yes	Female
Tigray	Gulomekeda	fana01	14.5284	39.3894	15	Female	1	Negative	Yes	Female
Tigray	Gulomekeda	fana01	14.5284	39.3894	15	Male	1	Negative	Yes	Female
Tigray	Gulomekeda	fana01	14.5284	39.3894	15	Male	1	Negative	Yes	Female
Tigray	Gulomekeda	fana01	14.5284	39.3894	15	Male	2	Negative	Yes	Female
Tigray	Gulomekeda	fana01	14.5284	39.3894	15	Male	1	Negative	Yes	Female
Tigray	Gulomekeda	fana01	14.5284	39.3894	15	Male	1	Negative	Yes	Female
Tigray	Gulomekeda	fana01	14.5284	39.3894	17	Female	1	Negative	Yes	Female
Tigray	Gulomekeda	fana01	14.5284	39.3894	17	Male	1	Negative	Yes	Female
Tigray	Gulomekeda	fana01	14.5284	39.3894	15	Male	1	Negative	Yes	Female
Tigray	Gulomekeda	fana01	14.5284	39.3894	17	Male	1	Negative	Yes	Female
Tigray	Gulomekeda	fana01	14.5284	39.3894	16	Male	1	Negative	Yes	Female
Tigray	Gulomekeda	fiqhada 01	14.3999	39.3792	16	Male	1	Negative	Yes	Female
Tigray	Gulomekeda	fiqhada 01	14.3999	39.3792	15	Male	1	Negative	Yes	Female
Tigray	Gulomekeda	fiqhada 01	14.3999	39.3792	16	Male	1	Negative	Yes	Female
Tigray	Gulomekeda	fiqhada 01	14.3999	39.3792	15	Male	1	Negative	Yes	Female
Tigray	Gulomekeda	fiqhada 01	14.3999	39.3792	15	Female	1	Negative	Yes	Female
Tigray	Gulomekeda	fiqhada 01	14.3999	39.3792	15	Male	2	Negative	Yes	Female
Tigray	Gulomekeda	fiqhada 01	14.3999	39.3792	15	Male	1	Negative	Yes	Female
Tigray	Gulomekeda	fiqhada 01	14.3999	39.3792	15	Female	1	Negative	Yes	Female
Tigray	Gulomekeda	fiqhada 01	14.3999	39.3792	15	Male	1	Negative	Yes	Female
Tigray	Gulomekeda	fiqhada 01	14.3999	39.3792	17	Female	1	Negative	Yes	Female
Tigray	Gulomekeda	fiqhada 01	14.3999	39.3792	16	Male	2	Negative	Yes	Female
Tigray	Gulomekeda	fiqhada 01	14.3999	39.3792	16	Male	1	Negative	Yes	Female
Tigray	Gulomekeda	fiqhada 01	14.3999	39.3792	15	Male	1	Negative	Yes	Female
Tigray	Gulomekeda	fiqhada 01	14.3999	39.3792	15	Female	1	Negative	Yes	Female
Tigray	Gulomekeda	fiqhada 01	14.3999	39.3792	17	Female	1	Negative	Yes	Female
Tigray	Gulomekeda	fiqhada 01	14.3999	39.3792	15	Male	2	Negative	Yes	Female
Tigray	Gulomekeda	fiqhada 01	14.3999	39.3792	15	Male	2	Negative	Yes	Female
Tigray	Gulomekeda	fiqhada 01	14.3999	39.3792	15	Male	2	Negative	Yes	Female
Tigray	Gulomekeda	fiqhada 01	14.3999	39.3792	16	Female	1	Negative	Yes	Female
Tigray	Gulomekeda	fiqhada 01	14.3999	39.3792	17	Male	1	Negative	Yes	Female
Tigray	Gulomekeda	fiqhada 01	14.3999	39.3792	15	Male	1	Negative	Yes	Female
Afar	Erebti	Adu	13.3276	39.9824	15	Male	1	Negative	Yes	Female
Afar	Erebti	Adu	13.3276	39.9824	15	Male	1	Negative	Yes	Female
Afar	Erebti	Adu	13.3276	39.9824	15	Male	1	Negative	Yes	Female
Afar	Erebti	Adu	13.3276	39.9824	15	Male	1	Negative	Yes	Female
Afar	Erebti	Adu	13.3276	39.9824	15	Male	1	Negative	Yes	Female
Afar	Erebti	Adu	13.3276	39.9824	15	Male	1	Negative	Yes	Female
Afar	Erebti	Adu	13.3276	39.9824	15	Male	1	Negative	Yes	Female
Afar	Erebti	Adu	13.3276	39.9824	15	Male	1	Negative	Yes	Female
Afar	Erebti	Adu	13.3276	39.9824	16	Male	1	Negative	Yes	Female
Afar	Erebti	Adu	13.3276	39.9824	17	Male	1	Negative	Yes	Female
Afar	Erebti	Amolefagi	13.2505	40.0603	17	Male	1	Negative	Yes	Female
Afar	Erebti	Amolefagi	13.2505	40.0603	17	Male	1	Negative	Yes	Female
Afar	Erebti	Amolefagi	13.2505	40.0603	15	Female	1	Negative	Yes	Female
Afar	Erebti	Baheri	13.0237	40.1123	16	Male	1	Negative	Yes	Female
Afar	Erebti	Baheri	13.0237	40.1123	16	Male	1	Negative	Yes	Female
Afar	Erebti	Baheri	13.0237	40.1123	17	Male	1	Negative	Yes	Female
Afar	Erebti	Baheri	13.0237	40.1123	15	Male	1	Negative	Yes	Female
Afar	Erebti	Baheri	13.0237	40.1123	15	Male	1	Negative	Yes	Female
Afar	Erebti	Baheri	13.0237	40.1123	15	Male	1	Negative	Yes	Female
Afar	Erebti	Baheri	13.0237	40.1123	16	Male	1	Negative	Yes	Female
Afar	Erebti	Baheri	13.0237	40.1123	15	Male	1	Negative	Yes	Female
Afar	Erebti	Baheri	13.0237	40.1123	15	Male	1	Negative	Yes	Female
Afar	Erebti	Baheri	13.0237	40.1123	17	Male	1	Negative	Yes	Female
Afar	Erebti	Baheri	13.0237	40.1123	15	Male	1	Negative	Yes	Female
Afar	Erebti	Baheri	13.0237	40.1123	15	Male	1	Negative	Yes	Female
Afar	Erebti	Baheri	13.0237	40.1123	15	Male	1	Negative	Yes	Female
Afar	Erebti	Baheri	13.0237	40.1123	15	Male	1	Negative	Yes	Female
Afar	Erebti	Baheri	13.0237	40.1123	16	Male	1	Negative	Yes	Female
Afar	Erebti	Baheri	13.0237	40.1123	16	Male	1	Negative	Yes	Female
Afar	Erebti	Beala	13.0401	40.0528	15	Female	1	Negative	Yes	Female
Afar	Erebti	Beala	13.0401	40.0528	15	Male	1	Negative	Yes	Female
Afar	Erebti	Beala	13.0401	40.0528	15	Male	1	Negative	Yes	Female
Afar	Erebti	Beala	13.0401	40.0528	15	Male	1	Negative	Yes	Female
Afar	Erebti	Beala	13.0401	40.0528	15	Male	1	Negative	Yes	Female
Afar	Erebti	Beala	13.0401	40.0528	18	Female	1	Negative	Yes	Female
Afar	Erebti	Beala	13.0401	40.0528	15	Male	1	Negative	Yes	Female
Afar	Erebti	Beala	13.0401	40.0528	15	Male	1	Negative	Yes	Female
Afar	Erebti	Beala	13.0401	40.0528	15	Male	1	Negative	Yes	Female
Afar	Erebti	Beala	13.0401	40.0528	15	Female	1	Negative	Yes	Female
Afar	Erebti	Beala	13.0401	40.0528	16	Male	1	Negative	Yes	Female
Afar	Erebti	Beala	13.0401	40.0528	15	Male	1	Negative	Yes	Female
Afar	Erebti	Beala	13.0401	40.0528	15	Male	1	Negative	Yes	Female
Afar	Erebti	Beala	13.0401	40.0528	15	Male	1	Negative	Yes	Female
Afar	Erebti	Beala	13.0401	40.0528	16	Male	1	Negative	Yes	Female
Afar	Erebti	Beala	13.0401	40.0528	15	Male	1	Negative	Yes	Female
Afar	Erebti	Beala	13.0401	40.0528	15	Male	1	Negative	Yes	Female
Afar	Erebti	Beala	13.0401	40.0528	16	Male	1	Negative	Yes	Female
Afar	Erebti	Beala	13.0401	40.0528	17	Male	1	Negative	Yes	Female
Afar	Erebti	Beala	13.0401	40.0528	16	Male	1	Negative	Yes	Female
Afar	Erebti	Beala	13.0401	40.0528	15	Male	1	Negative	Yes	Female
Afar	Erebti	Beala	13.0401	40.0528	16	Female	1	Negative	Yes	Female
Afar	Erebti	Beala	13.0401	40.0528	17	Male	1	Negative	Yes	Female
Afar	Erebti	Beala	13.0401	40.0528	15	Male	1	Negative	Yes	Female
Afar	Erebti	Beala	13.0401	40.0528	15	Male	1	Negative	Yes	Female
Afar	Erebti	Beala	13.0401	40.0528	15	Male	1	Negative	Yes	Female
Afar	Erebti	Beala	13.0401	40.0528	16	Male	1	Negative	Yes	Female
Afar	Erebti	Beala	13.0401	40.0528	15	Male	1	Negative	Yes	Female
Afar	Erebti	Beala	13.0401	40.0528	17	Male	1	Negative	Yes	Female
Afar	Erebti	Beala	13.0401	40.0528	15	Male	1	Negative	Yes	Female
Afar	Erebti	Beala	13.0401	40.0528	16	Male	1	Negative	Yes	Female
Afar	Erebti	Beala	13.0401	40.0528	17	Male	1	Negative	Yes	Female
Afar	Erebti	Embile	13.4263	40.0025	16	Male	1	Negative	Yes	Female
Afar	Erebti	Embile	13.4263	40.0025	18	Male	1	Negative	Yes	Female
Afar	Erebti	Embile	13.4263	40.0025	15	Female	1	Negative	Yes	Female
Afar	Erebti	Embile	13.4263	40.0025	16	Male	1	Negative	Yes	Female
Afar	Erebti	Embile	13.4263	40.0025	15	Male	1	Negative	Yes	Female
Afar	Erebti	Embile	13.4263	40.0025	15	Male	1	Negative	Yes	Female
Afar	Erebti	Embile	13.4263	40.0025	20	Male	1	Negative	Yes	Female
Afar	Erebti	Embile	13.4263	40.0025	16	Male	1	Negative	Yes	Female
Afar	Erebti	Embile	13.4263	40.0025	16	Male	1	Negative	Yes	Female
Afar	Erebti	Embile	13.4263	40.0025	18	Male	1	Negative	Yes	Female
Afar	Erebti	Embile	13.4263	40.0025	16	Male	1	Negative	Yes	Female
Afar	Erebti	Embile	13.4263	40.0025	15	Male	1	Negative	Yes	Female
Afar	Erebti	Embile	13.4263	40.0025	16	Male	1	Negative	Yes	Female
Afar	Erebti	Embile	13.4263	40.0025	15	Male	1	Negative	Yes	Female
Afar	Erebti	Embile	13.4263	40.0025	16	Male	1	Negative	Yes	Female
Afar	Erebti	Embile	13.4263	40.0025	15	Male	1	Negative	Yes	Female
Afar	Erebti	Embile	13.4263	40.0025	15	Male	1	Negative	Yes	Female
Afar	Erebti	Embile	13.4263	40.0025	16	Male	1	Negative	Yes	Female
Afar	Erebti	Erebti	13.2581	39.9987	17	Female	1	Negative	Yes	Female
Afar	Erebti	Erebti	13.2581	39.9987	15	Male	1	Negative	Yes	Female
Afar	Erebti	Erebti	13.2581	39.9987	17	Male	1	Negative	Yes	Female
Afar	Erebti	Erebti	13.2581	39.9987	16	Female	1	Negative	Yes	Female
Afar	Erebti	Erebti	13.2581	39.9987	16	Male	1	Negative	Yes	Female
Afar	Erebti	Erebti	13.2581	39.9987	16	Male	1	Negative	Yes	Female
Afar	Erebti	Erebti	13.2581	39.9987	15	Male	1	Negative	Yes	Female
Afar	Erebti	Erebti	13.2581	39.9987	16	Male	1	Negative	Yes	Female
Afar	Erebti	Erebti	13.2581	39.9987	15	Female	2	Negative	Yes	Female
Afar	Erebti	Erebti	13.2581	39.9987	15	Female	2	Negative	Yes	Female
Afar	Erebti	Erebti	13.2581	39.9987	15	Male	1	Negative	Yes	Female
Afar	Erebti	Erebti	13.2581	39.9987	15	Male	1	Negative	Yes	Female
Afar	Erebti	Erebti	13.2581	39.9987	16	Female	1	Negative	Yes	Female
Afar	Erebti	Erebti	13.2581	39.9987	16	Male	1	Negative	Yes	Female
Afar	Erebti	Erebti	13.2581	39.9987	15	Male	1	Negative	Yes	Female
Afar	Erebti	Erebti	13.2581	39.9987	17	Male	1	Negative	Yes	Female
Afar	Erebti	Erebti	13.2581	39.9987	15	Female	1	Negative	Yes	Female
Afar	Erebti	Erebti	13.2581	39.9987	15	Female	1	Negative	Yes	Female
Afar	Erebti	Erebti	13.2581	39.9987	18	Female	1	Negative	Yes	Female
Afar	Erebti	Erebti	13.2581	39.9987	15	Male	1	Negative	Yes	Female
Afar	Erebti	Erebti	13.2581	39.9987	15	Male	1	Negative	Yes	Female
Afar	Erebti	Erebti	13.2581	39.9987	17	Male	1	Negative	Yes	Female
Afar	Erebti	Erebti	13.2581	39.9987	16	Female	1	Negative	Yes	Female
Afar	Erebti	Erebti	13.2581	39.9987	15	Male	1	Negative	Yes	Female
Afar	Erebti	Erebti	13.2581	39.9987	15	Male	1	Negative	Yes	Female
Afar	Erebti	Erebti	13.2581	39.9987	15	Female	1	Negative	Yes	Female
Afar	Erebti	Erebti	13.2581	39.9987	16	Male	1	Negative	Yes	Female
Afar	Erebti	Erebti	13.2581	39.9987	15	Male	1	Negative	Yes	Female
Afar	Erebti	Erebti	13.2581	39.9987	15	Male	1	Negative	Yes	Female
Afar	Erebti	Erebti	13.2581	39.9987	20	Male	1	Negative	Yes	Female
Afar	Erebti	Erebti	13.2581	39.9987	17	Female	1	Negative	Yes	Female
Afar	Erebti	Erebti	13.2581	39.9987	16	Female	1	Negative	Yes	Female
Afar	Erebti	Erebti	13.2581	39.9987	15	Female	1	Negative	Yes	Female
Afar	Erebti	Erebti	13.2581	39.9987	15	Female	1	Negative	Yes	Female
Afar	Erebti	Erebti	13.2581	39.9987	16	Male	1	Negative	Yes	Female
Afar	Erebti	Erebti	13.2581	39.9987	16	Female	1	Negative	Yes	Female
Afar	Erebti	Erebti	13.2581	39.9987	15	Male	2	Negative	Yes	Female
Afar	Erebti	Erebti	13.2581	39.9987	16	Male	1	Negative	Yes	Female
Afar	Erebti	Erebti	13.2581	39.9987	16	Male	1	Negative	Yes	Female
Afar	Erebti	Erebti	13.2581	39.9987	16	Male	1	Negative	Yes	Female
Afar	Erebti	Erebti	13.2581	39.9987	15	Male	1	Negative	Yes	Female
Afar	Erebti	Erebti	13.2581	39.9987	16	Male	1	Negative	Yes	Female
Afar	Erebti	Erebti	13.2581	39.9987	17	Male	1	Negative	Yes	Female
Afar	Erebti	Erebti	13.2581	39.9987	16	Male	1	Negative	Yes	Female
Afar	Erebti	Erebti	13.2581	39.9987	15	Male	1	Negative	Yes	Female
Afar	Erebti	Erebti	13.2581	39.9987	17	Male	1	Negative	Yes	Female
Afar	Erebti	Erebti	13.2581	39.9987	15	Female	1	Negative	Yes	Female
Afar	Erebti	Erebti	13.2581	39.9987	19	Male	1	Negative	Yes	Female
Afar	Erebti	Erebti	13.2581	39.9987	16	Male	1	Negative	Yes	Female
Afar	Erebti	Erebti	13.2581	39.9987	18	Male	1	Negative	Yes	Female
Afar	Erebti	Erebti	13.2581	39.9987	17	Female	1	Negative	Yes	Female
Afar	Erebti	Erebti	13.2581	39.9987	19	Male	1	Negative	Yes	Female
Afar	Erebti	Erebti	13.2581	39.9987	18	Male	1	Negative	Yes	Female
Afar	Erebti	Erebti	13.2581	39.9987	16	Female	1	Negative	Yes	Female
Afar	Erebti	Erebti	13.2581	39.9987	15	Male	1	Negative	Yes	Female
Afar	Erebti	Erebti	13.2581	39.9987	15	Female	1	Negative	Yes	Female
Afar	Erebti	Erebti	13.2581	39.9987	15	Male	1	Negative	Yes	Female
Afar	Erebti	Erebti	13.2581	39.9987	16	Female	1	Negative	Yes	Female
Afar	Erebti	Erebti	13.2581	39.9987	16	Female	1	Negative	Yes	Female
Afar	Erebti	Erebti	13.2581	39.9987	16	Female	1	Negative	Yes	Female
Afar	Erebti	Erebti	13.2581	39.9987	15	Male	1	Negative	Yes	Female
Afar	Erebti	Erebti	13.2581	39.9987	15	Male	1	Negative	Yes	Female
Afar	Erebti	Erebti	13.2581	39.9987	15	Female	1	Negative	Yes	Female
Afar	Erebti	Erebti	13.2581	39.9987	23	Male	1	Negative	Yes	Female
Afar	Erebti	Erebti	13.2581	39.9987	15	Male	1	Negative	Yes	Female
Afar	Erebti	Erebti	13.2581	39.9987	15	Male	1	Negative	Yes	Female
Afar	Erebti	Erebti	13.2581	39.9987	17	Female	1	Negative	Yes	Female
Afar	Erebti	Erebti	13.2581	39.9987	17	Male	1	Negative	Yes	Female
Afar	Erebti	Erebti	13.2581	39.9987	18	Male	1	Negative	Yes	Female
Afar	Erebti	Erebti	13.2581	39.9987	16	Male	1	Negative	Yes	Female
Afar	Erebti	Erebti	13.2581	39.9987	14	Male	1	Negative	Yes	Female
Afar	Erebti	Erebti	13.2581	39.9987	15	Male	1	Negative	Yes	Female
Afar	Erebti	Erebti	13.2581	39.9987	15	Male	1	Negative	Yes	Female
Afar	Erebti	Erebti	13.2581	39.9987	16	Female	1	Negative	Yes	Female
Afar	Erebti	Erebti	13.2581	39.9987	16	Male	1	Negative	Yes	Female
Afar	Erebti	Erebti	13.2581	39.9987	16	Female	1	Negative	Yes	Female
Afar	Erebti	Erebti	13.2581	39.9987	15	Male	1	Negative	Yes	Female
Afar	Erebti	Erebti	13.2581	39.9987	15	Male	1	Negative	Yes	Female
Afar	Erebti	Erebti	13.2581	39.9987	15	Male	1	Negative	Yes	Female
Afar	Erebti	Erebti	13.2581	39.9987	16	Female	1	Negative	Yes	Female
Afar	Erebti	Erebti	13.2581	39.9987	15	Female	1	Negative	Yes	Female
Afar	Erebti	Erebti	13.2581	39.9987	15	Female	1	Negative	Yes	Female
Afar	Erebti	Erebti	13.2581	39.9987	16	Male	1	Negative	Yes	Female
Afar	Erebti	Erebti	13.2581	39.9987	16	Male	1	Negative	Yes	Female
Afar	Erebti	Erebti	13.2581	39.9987	15	Male	1	Negative	Yes	Female
Afar	Erebti	Erebti	13.2581	39.9987	15	Male	1	Negative	Yes	Female
Afar	Erebti	Erebti	13.2581	39.9987	18	Female	1	Negative	Yes	Female
Afar	Erebti	Erebti	13.2581	39.9987	17	Male	2	Negative	Yes	Female
Afar	Erebti	Erebti	13.2581	39.9987	17	Female	1	Negative	Yes	Female
Afar	Erebti	Erebti	13.2581	39.9987	15	Male	1	Negative	Yes	Female
Afar	Erebti	Erebti	13.2581	39.9987	18	Male	1	Negative	Yes	Female
Afar	Erebti	Erebti	13.2581	39.9987	15	Male	1	Negative	Yes	Female
Afar	Erebti	Erebti	13.2581	39.9987	15	Male	1	Negative	Yes	Female
Afar	Erebti	Erebti	13.2581	39.9987	16	Female	1	Negative	Yes	Female
Afar	Erebti	Erebti	13.2581	39.9987	18	Male	1	Negative	Yes	Female
Afar	Erebti	Erebti	13.2581	39.9987	16	Male	1	Negative	Yes	Female
Afar	Erebti	Erebti	13.2581	39.9987	15	Female	2	Negative	Yes	Female
Afar	Erebti	Erebti	13.2581	39.9987	15	Female	1	Negative	Yes	Female
Afar	Erebti	Erebti	13.2581	39.9987	16	Male	1	Negative	Yes	Female
Afar	Erebti	Erebti	13.2581	39.9987	18	Male	1	Negative	Yes	Female
Afar	Erebti	Erebti	13.2581	39.9987	17	Female	1	Negative	Yes	Female
Afar	Erebti	Erebti	13.2581	39.9987	15	Male	1	Negative	Yes	Female
Afar	Erebti	Garbahteni	13.1623	40.067	16	Male	1	Negative	Yes	Female
Afar	Erebti	Garbahteni	13.1623	40.067	16	Female	1	Negative	Yes	Female
Afar	Erebti	Garbahteni	13.1623	40.067	15	Male	1	Negative	Yes	Female
Afar	Erebti	Garbahteni	13.1623	40.067	15	Female	1	Negative	Yes	Female
Afar	Erebti	Garbahteni	13.1623	40.067	16	Male	2	Negative	Yes	Female
Afar	Erebti	Garbahteni	13.1623	40.067	15	Male	1	Negative	Yes	Female
Afar	Erebti	Garbahteni	13.1623	40.067	15	Male	1	Negative	Yes	Female
Afar	Erebti	Garbahteni	13.1623	40.067	16	Female	1	Negative	Yes	Female
Afar	Erebti	Garbahteni	13.1623	40.067	15	Male	1	Negative	Yes	Female
Afar	Erebti	Garbahteni	13.1623	40.067	20	Male	1	Negative	Yes	Female
Afar	Erebti	Garbahteni	13.1623	40.067	18	Male	1	Negative	Yes	Female
Afar	Erebti	Garbahteni	13.1623	40.067	20	Male	1	Negative	Yes	Female
Afar	Erebti	Garbahteni	13.1623	40.067	19	Male	1	Negative	Yes	Female
Afar	Erebti	Garbahteni	13.1623	40.067	21	Male	1	Negative	Yes	Female
Afar	Erebti	Garbahteni	13.1623	40.067	20	Male	1	Negative	Yes	Female
Afar	Erebti	Garbena	13.2467	40.0323	18	Male	1	Negative	Yes	Female
Afar	Erebti	Garbena	13.2467	40.0323	18	Male	1	Negative	Yes	Female
Afar	Erebti	Garbena	13.2467	40.0323	17	Male	1	Negative	Yes	Female
Afar	Erebti	Garbena	13.2467	40.0323	15	Male	1	Negative	Yes	Female
Afar	Erebti	Garbena	13.2467	40.0323	15	Male	1	Negative	Yes	Female
Afar	Erebti	Garbena	13.2467	40.0323	16	Male	1	Negative	Yes	Female
Afar	Erebti	Garbena	13.2467	40.0323	15	Male	1	Negative	Yes	Female
Afar	Erebti	Garbena	13.2467	40.0323	15	Male	1	Negative	Yes	Female
Afar	Erebti	Garbena	13.2467	40.0323	15	Male	1	Negative	Yes	Female
Afar	Erebti	Garbena	13.2467	40.0323	15	Male	1	Negative	Yes	Female
Afar	Erebti	Garbena	13.2467	40.0323	15	Male	1	Negative	Yes	Female
Afar	Erebti	Garbena	13.2467	40.0323	16	Male	1	Negative	Yes	Female
Afar	Erebti	Garbena	13.2467	40.0323	15	Male	1	Negative	Yes	Female
Afar	Erebti	Garbena	13.2467	40.0323	16	Male	1	Negative	Yes	Female
Afar	Erebti	Garbena	13.2467	40.0323	15	Male	1	Negative	Yes	Female
Afar	Erebti	Garbena	13.2467	40.0323	15	Male	1	Negative	Yes	Female
Afar	Erebti	Garbena	13.2467	40.0323	15	Male	1	Negative	Yes	Female
Afar	Erebti	Garbena	13.2467	40.0323	20	Male	1	Negative	Yes	Female
Afar	Erebti	Garbena	13.2467	40.0323	18	Male	1	Negative	Yes	Female
Afar	Erebti	Garbena	13.2467	40.0323	24	Male	1	Negative	Yes	Female
Afar	Erebti	Garbena	13.2467	40.0323	25	Female	1	Negative	Yes	Female
Afar	Erebti	Garbena	13.2467	40.0323	15	Male	1	Negative	Yes	Female
Afar	Erebti	Garbena	13.2467	40.0323	15	Male	1	Negative	Yes	Female
Afar	Erebti	Garbena	13.2467	40.0323	15	Female	1	Negative	Yes	Female
Afar	Erebti	Garbena	13.2467	40.0323	16	Male	1	Negative	Yes	Female
Afar	Erebti	Garbena	13.2467	40.0323	16	Male	1	Negative	Yes	Female
Afar	Erebti	Garbena	13.2467	40.0323	15	Male	1	Negative	Yes	Female
Afar	Erebti	Garbena	13.2467	40.0323	15	Male	1	Negative	Yes	Female
Afar	Erebti	Garbena	13.2467	40.0323	15	Male	1	Negative	Yes	Female
Afar	Erebti	Garbena	13.2467	40.0323	16	Male	1	Negative	Yes	Female
Afar	Erebti	Garbena	13.2467	40.0323	15	Male	1	Negative	Yes	Female
Afar	Erebti	Garbena	13.2467	40.0323	18	Male	1	Negative	Yes	Female
Afar	Erebti	Garbena	13.2467	40.0323	15	Male	1	Negative	Yes	Female
Afar	Erebti	Garbena	13.2467	40.0323	15	Male	1	Negative	Yes	Female
Afar	Erebti	Garbena	13.2467	40.0323	15	Male	1	Negative	Yes	Female
Afar	Erebti	Garbena	13.2467	40.0323	15	Male	1	Negative	Yes	Female
Afar	Erebti	Garbena	13.2467	40.0323	15	Male	1	Negative	Yes	Female
Afar	Erebti	Garbena	13.2467	40.0323	15	Male	1	Negative	Yes	Female
Afar	Erebti	Garbena	13.2467	40.0323	18	Male	1	Negative	Yes	Female
Afar	Erebti	Garbena	13.2467	40.0323	15	Male	1	Negative	Yes	Female
Afar	Erebti	Garbena	13.2467	40.0323	16	Male	1	Negative	Yes	Female
Afar	Erebti	Lead	13.384	39.9601	15	Male	1	Negative	Yes	Female
Afar	Erebti	Lead	13.384	39.9601	15	Male	1	Negative	Yes	Female
Afar	Erebti	Lead	13.384	39.9601	15	Male	1	Negative	Yes	Female
Afar	Erebti	Lead	13.384	39.9601	15	Male	1	Negative	Yes	Female
Afar	Erebti	Lead	13.384	39.9601	16	Male	1	Negative	Yes	Female
Afar	Erebti	Lead	13.384	39.9601	15	Male	1	Negative	Yes	Female
Afar	Erebti	Lead	13.384	39.9601	18	Male	1	Negative	Yes	Female
Afar	Erebti	Lead	13.384	39.9601	15	Male	1	Negative	Yes	Female
Afar	Erebti	Lead	13.384	39.9601	15	Male	1	Negative	Yes	Female
Afar	Erebti	Lead	13.384	39.9601	20	Male	1	Negative	Yes	Female
Afar	Erebti	Lead	13.384	39.9601	20	Male	1	Negative	Yes	Female
Afar	Erebti	Lead	13.384	39.9601	16	Male	1	Negative	Yes	Female
Afar	Erebti	Lead	13.384	39.9601	15	Male	1	Negative	Yes	Female
Afar	Erebti	Lead	13.384	39.9601	16	Male	1	Negative	Yes	Female
Afar	Erebti	Lead	13.384	39.9601	16	Male	1	Negative	Yes	Female
Afar	Erebti	Lead	13.384	39.9601	15	Male	1	Negative	Yes	Female
Afar	Erebti	Lead	13.384	39.9601	16	Male	1	Negative	Yes	Female
Afar	Erebti	Lead	13.384	39.9601	15	Male	1	Negative	Yes	Female
Afar	Erebti	Lead	13.384	39.9601	17	Male	1	Negative	Yes	Female
Afar	Erebti	Lead	13.384	39.9601	18	Male	1	Negative	Yes	Female
Afar	Erebti	Lead	13.384	39.9601	15	Male	1	Negative	Yes	Female
Afar	Erebti	Lead	13.384	39.9601	15	Male	1	Negative	Yes	Female
Afar	Erebti	Lead	13.384	39.9601	15	Male	1	Negative	Yes	Female
Afar	Erebti	Lead	13.384	39.9601	15	Male	1	Negative	Yes	Female
Afar	Erebti	Lead	13.384	39.9601	17	Male	2	Negative	Yes	Female
Tigray	Atsbi Wenberta	Abi dera 1	13.993	39.7318	15	Female	1	Negative	Yes	Female
Tigray	Atsbi Wenberta	Abi dera 1	13.993	39.7318	16	Female	1	Negative	Yes	Female
Tigray	Atsbi Wenberta	Abi dera 1	13.993	39.7318	15	Female	1	Negative	Yes	Female
Tigray	Atsbi Wenberta	Abi dera 1	13.993	39.7318	15	Female	1	Negative	Yes	Female
Tigray	Atsbi Wenberta	Abi dera 1	13.993	39.7318	16	Male	1	Negative	Yes	Female
Tigray	Atsbi Wenberta	Abi dera 1	13.993	39.7318	16	Male	1	Negative	Yes	Female
Tigray	Atsbi Wenberta	Abi dera 1	13.993	39.7318	16	Female	1	Negative	Yes	Female
Tigray	Atsbi Wenberta	Abi dera 1	13.993	39.7318	18	Male	1	Negative	Yes	Female
Tigray	Atsbi Wenberta	Abi dera 1	13.993	39.7318	16	Female	1	Negative	Yes	Female
Tigray	Atsbi Wenberta	Abi dera 1	13.993	39.7318	17	Male	1	Negative	Yes	Female
Tigray	Atsbi Wenberta	Abi dera 1	13.993	39.7318	16	Female	1	Negative	Yes	Female
Tigray	Atsbi Wenberta	Abi dera 1	13.993	39.7318	16	Female	1	Negative	Yes	Female
Tigray	Atsbi Wenberta	Abi dera 1	13.993	39.7318	17	Male	1	Negative	Yes	Female
Tigray	Atsbi Wenberta	Abi dera 1	13.993	39.7318	16	Female	1	Negative	Yes	Female
Tigray	Atsbi Wenberta	Abi dera 1	13.993	39.7318	15	Female	1	Negative	Yes	Female
Tigray	Atsbi Wenberta	Abi dera 1	13.993	39.7318	18	Male	1	Negative	Yes	Female
Tigray	Atsbi Wenberta	Abi dera 2	13.993	39.7318	17	Female	1	Negative	Yes	Female
Tigray	Atsbi Wenberta	Abi dera 2	13.993	39.7318	15	Male	1	Negative	Yes	Female
Tigray	Atsbi Wenberta	Abi dera 2	13.993	39.7318	15	Male	1	Negative	Yes	Female
Tigray	Atsbi Wenberta	Abi dera 2	13.993	39.7318	15	Male	1	Negative	Yes	Female
Tigray	Atsbi Wenberta	Abi dera 2	13.993	39.7318	15	Female	1	Negative	Yes	Female
Tigray	Atsbi Wenberta	Abi dera 2	13.993	39.7318	18	Male	1	Negative	Yes	Female
Tigray	Atsbi Wenberta	Abi dera 2	13.993	39.7318	12	Female	1	Negative	Yes	Female
Tigray	Atsbi Wenberta	Abi dera 2	13.993	39.7318	16	Male	1	Negative	Yes	Female
Tigray	Atsbi Wenberta	Abi dera 2	13.993	39.7318	17	Female	1	Negative	Yes	Female
Tigray	Atsbi Wenberta	Abi dera 2	13.993	39.7318	16	Female	1	Negative	Yes	Female
Tigray	Atsbi Wenberta	Abi dera 2	13.993	39.7318	15	Male	1	Negative	Yes	Female
Tigray	Atsbi Wenberta	Abi dera 2	13.993	39.7318	15	Male	1	Negative	Yes	Female
Tigray	Atsbi Wenberta	Abi dera 2	13.993	39.7318	15	Female	1	Negative	Yes	Female
Tigray	Atsbi Wenberta	Abi dera 2	13.993	39.7318	16	Male	1	Negative	Yes	Female
Tigray	Atsbi Wenberta	Abi dera 2	13.993	39.7318	16	Female	1	Negative	Yes	Female
Tigray	Atsbi Wenberta	Abi dera 2	13.993	39.7318	15	Female	1	Negative	Yes	Female
Tigray	Atsbi Wenberta	Adi kebero	13.8622	39.6878	17	Male	1	Negative	Yes	Female
Tigray	Atsbi Wenberta	Adi kebero	13.8622	39.6878	15	Male	1	Negative	Yes	Female
Tigray	Atsbi Wenberta	Adi kebero	13.8622	39.6878	18	Female	1	Negative	Yes	Female
Tigray	Atsbi Wenberta	Adi kebero	13.8622	39.6878	16	Male	1	Negative	Yes	Female
Tigray	Atsbi Wenberta	Adi kebero	13.8622	39.6878	15	Female	1	Negative	Yes	Female
Tigray	Atsbi Wenberta	Adi kebero	13.8622	39.6878	16	Female	1	Negative	Yes	Female
Tigray	Atsbi Wenberta	Adi kebero	13.8622	39.6878	18	Female	1	Negative	Yes	Female
Tigray	Atsbi Wenberta	Adi kebero	13.8622	39.6878	16	Male	1	Negative	Yes	Female
Tigray	Atsbi Wenberta	Adi kebero	13.8622	39.6878	15	Male	1	Negative	Yes	Female
Tigray	Atsbi Wenberta	Adi kebero	13.8622	39.6878	16	Male	1	Negative	Yes	Female
Tigray	Atsbi Wenberta	Adi kebero	13.8622	39.6878	16	Male	1	Negative	Yes	Female
Tigray	Atsbi Wenberta	Adi kebero	13.8622	39.6878	16	Male	1	Negative	Yes	Female
Tigray	Atsbi Wenberta	Adi kebero	13.8622	39.6878	15	Female	1	Negative	Yes	Female
Tigray	Atsbi Wenberta	Adi kebero	13.8622	39.6878	16	Female	1	Negative	Yes	Female
Tigray	Atsbi Wenberta	Adi kebero	13.8622	39.6878	15	Female	1	Negative	Yes	Female
Tigray	Atsbi Wenberta	Adi shidi	13.6777	39.6952	16	Female	1	Negative	Yes	Female
Tigray	Atsbi Wenberta	Adi sebha	13.7913	39.7128	16	Female	1	Negative	Yes	Female
Tigray	Atsbi Wenberta	Adi sebha	13.7913	39.7128	18	Male	1	Negative	Yes	Female
Tigray	Atsbi Wenberta	Adi sebha	13.7913	39.7128	15	Female	1	Negative	Yes	Female
Tigray	Atsbi Wenberta	Adi sebha	13.7913	39.7128	15	Male	1	Negative	Yes	Female
Tigray	Atsbi Wenberta	Adi sebha	13.7913	39.7128	16	Male	1	Negative	Yes	Female
Tigray	Atsbi Wenberta	Adi sebha	13.7913	39.7128	15	Female	1	Negative	Yes	Female
Tigray	Atsbi Wenberta	Adi sebha	13.7913	39.7128	15	Female	1	Negative	Yes	Female
Tigray	Atsbi Wenberta	Adi sebha	13.7913	39.7128	20	Male	1	Negative	Yes	Female
Tigray	Atsbi Wenberta	Adi sebha	13.7913	39.7128	16	Female	1	Negative	Yes	Female
Tigray	Atsbi Wenberta	Adi sebha	13.7913	39.7128	15	Female	1	Negative	Yes	Female
Tigray	Atsbi Wenberta	Adi sebha	13.7913	39.7128	17	Male	1	Negative	Yes	Female
Tigray	Atsbi Wenberta	Adi sebha	13.7913	39.7128	17	Male	1	Negative	Yes	Female
Tigray	Atsbi Wenberta	Adi sebha	13.7913	39.7128	15	Female	1	Negative	Yes	Female
Tigray	Atsbi Wenberta	Adi sebha	13.7913	39.7128	16	Male	1	Negative	Yes	Female
Tigray	Atsbi Wenberta	Adi sebha	13.7913	39.7128	15	Female	1	Negative	Yes	Female
Tigray	Atsbi Wenberta	Adi sebha	13.7913	39.7128	15	Female	1	Negative	Yes	Female
Tigray	Atsbi Wenberta	Agewo 2	13.9635	39.7459	16	Male	1	Negative	Yes	Female
Tigray	Atsbi Wenberta	Agewo 2	13.9635	39.7459	17	Female	1	Negative	Yes	Female
Tigray	Atsbi Wenberta	Agewo 2	13.9635	39.7459	16	Male	1	Negative	Yes	Female
Tigray	Atsbi Wenberta	Agewo 2	13.9635	39.7459	15	Female	1	Negative	Yes	Female
Tigray	Atsbi Wenberta	Agewo 2	13.9635	39.7459	18	Male	1	Negative	Yes	Female
Tigray	Atsbi Wenberta	Agewo 2	13.9635	39.7459	16	Male	1	Negative	Yes	Female
Tigray	Atsbi Wenberta	Agewo 2	13.9635	39.7459	15	Male	1	Negative	Yes	Female
Tigray	Atsbi Wenberta	Agewo 2	13.9635	39.7459	16	Male	1	Negative	Yes	Female
Tigray	Atsbi Wenberta	Agewo 2	13.9635	39.7459	16	Male	1	Negative	Yes	Female
Tigray	Atsbi Wenberta	Agewo 2	13.9635	39.7459	16	Male	1	Negative	Yes	Female
Tigray	Atsbi Wenberta	Agewo 2	13.9635	39.7459	15	Female	1	Negative	Yes	Female
Tigray	Atsbi Wenberta	Agewo 2	13.9635	39.7459	16	Female	1	Negative	Yes	Female
Tigray	Atsbi Wenberta	Agewo 2	13.9635	39.7459	15	Female	1	Negative	Yes	Female
Tigray	Atsbi Wenberta	Agewo 2	13.9635	39.7459	15	Female	1	Negative	Yes	Female
Tigray	Atsbi Wenberta	Agewo 2	13.9635	39.7459	17	Male	1	Negative	Yes	Female
Tigray	Atsbi Wenberta	Agewo 2	13.9635	39.7459	15	Female	1	Negative	Yes	Female
Tigray	Atsbi Wenberta	Akren	13.7812	39.6508	17	Female	1	Negative	Yes	Female
Tigray	Atsbi Wenberta	Akren	13.7812	39.6508	16	Male	1	Negative	Yes	Female
Tigray	Atsbi Wenberta	Akren	13.7812	39.6508	18	Female	1	Negative	Yes	Female
Tigray	Atsbi Wenberta	Akren	13.7812	39.6508	17	Male	1	Negative	Yes	Female
Tigray	Atsbi Wenberta	Akren	13.7812	39.6508	17	Female	1	Negative	Yes	Female
Tigray	Atsbi Wenberta	Akren	13.7812	39.6508	16	Female	1	Negative	Yes	Female
Tigray	Atsbi Wenberta	Akren	13.7812	39.6508	15	Male	1	Negative	Yes	Female
Tigray	Atsbi Wenberta	Akren	13.7812	39.6508	15	Female	1	Negative	Yes	Female
Tigray	Atsbi Wenberta	Akren	13.7812	39.6508	17	Male	1	Negative	Yes	Female
Tigray	Atsbi Wenberta	Akren	13.7812	39.6508	18	Male	1	Negative	Yes	Female
Tigray	Atsbi Wenberta	Akren	13.7812	39.6508	15	Female	1	Negative	Yes	Female
Tigray	Atsbi Wenberta	Akren	13.7812	39.6508	15	Female	1	Negative	Yes	Female
Tigray	Atsbi Wenberta	Akren	13.7812	39.6508	15	Male	1	Negative	Yes	Female
Tigray	Atsbi Wenberta	Akren	13.7812	39.6508	17	Female	1	Negative	Yes	Female
Tigray	Atsbi Wenberta	Akren	13.7812	39.6508	17	Female	1	Negative	Yes	Female
Tigray	Atsbi Wenberta	Astofiya 1	13.8792	39.7463	17	Female	2	Negative	Yes	Female
Tigray	Atsbi Wenberta	Astofiya 1	13.8792	39.7463	15	Male	1	Negative	Yes	Female
Tigray	Atsbi Wenberta	Astofiya 1	13.8792	39.7463	16	Female	1	Negative	Yes	Female
Tigray	Atsbi Wenberta	Astofiya 1	13.8792	39.7463	17	Male	1	Negative	Yes	Female
Tigray	Atsbi Wenberta	Astofiya 1	13.8792	39.7463	15	Female	1	Negative	Yes	Female
Tigray	Atsbi Wenberta	Astofiya 1	13.8792	39.7463	15	Female	1	Negative	Yes	Female
Tigray	Atsbi Wenberta	Astofiya 1	13.8792	39.7463	15	Female	1	Negative	Yes	Female
Tigray	Atsbi Wenberta	Astofiya 1	13.8792	39.7463	18	Female	1	Negative	Yes	Female
Tigray	Atsbi Wenberta	Astofiya 1	13.8792	39.7463	19	Male	1	Negative	Yes	Female
Tigray	Atsbi Wenberta	Astofiya 1	13.8792	39.7463	15	Female	1	Negative	Yes	Female
Tigray	Atsbi Wenberta	Astofiya 1	13.8792	39.7463	15	Male	1	Negative	Yes	Female
Tigray	Atsbi Wenberta	Astofiya 1	13.8792	39.7463	16	Male	1	Negative	Yes	Female
Tigray	Atsbi Wenberta	Astofiya 1	13.8792	39.7463	15	Female	1	Negative	Yes	Female
Tigray	Atsbi Wenberta	Astofiya 1	13.8792	39.7463	16	Female	1	Negative	Yes	Female
Tigray	Atsbi Wenberta	Astofiya 1	13.8792	39.7463	19	Female	1	Negative	Yes	Female
Tigray	Atsbi Wenberta	Astofiya 1	13.8792	39.7463	16	Female	1	Negative	Yes	Female
Tigray	Atsbi Wenberta	Astofiya 2	13.8792	39.7463	17	Female	1	Negative	Yes	Female
Tigray	Atsbi Wenberta	Astofiya 2	13.8792	39.7463	15	Female	1	Negative	Yes	Female
Tigray	Atsbi Wenberta	Astofiya 2	13.8792	39.7463	15	Male	2	Negative	Yes	Female
Tigray	Atsbi Wenberta	Astofiya 2	13.8792	39.7463	18	Female	1	Negative	Yes	Female
Tigray	Atsbi Wenberta	Astofiya 2	13.8792	39.7463	20	Male	1	Negative	Yes	Female
Tigray	Atsbi Wenberta	Astofiya 2	13.8792	39.7463	17	Female	1	Negative	Yes	Female
Tigray	Atsbi Wenberta	Astofiya 2	13.8792	39.7463	15	Female	1	Negative	Yes	Female
Tigray	Atsbi Wenberta	Astofiya 2	13.8792	39.7463	19	Male	1	Negative	Yes	Female
Tigray	Atsbi Wenberta	Astofiya 2	13.8792	39.7463	15	Male	1	Negative	Yes	Female
Tigray	Atsbi Wenberta	Astofiya 2	13.8792	39.7463	16	Female	1	Negative	Yes	Female
Tigray	Atsbi Wenberta	Astofiya 2	13.8792	39.7463	16	Male	1	Negative	Yes	Female
Tigray	Atsbi Wenberta	Astofiya 2	13.8792	39.7463	18	Male	1	Negative	Yes	Female
Tigray	Atsbi Wenberta	Astofiya 2	13.8792	39.7463	16	Male	1	Negative	Yes	Female
Tigray	Atsbi Wenberta	Astofiya 2	13.8792	39.7463	15	Female	1	Negative	Yes	Female
Tigray	Atsbi Wenberta	Astofiya 2	13.8792	39.7463	18	Female	1	Negative	Yes	Female
Tigray	Atsbi Wenberta	Astofiya 2	13.8792	39.7463	16	Male	1	Negative	Yes	Female
Tigray	Hawzen	Adi beles 1	14.0934	39.3909	16	Male	1	Negative	Yes	Female
Tigray	Hawzen	Adi beles 1	14.0934	39.3909	17	Male	1	Negative	Yes	Female
Tigray	Hawzen	Adi beles 1	14.0934	39.3909	18	Male	1	Negative	Yes	Female
Tigray	Hawzen	Adi beles 1	14.0934	39.3909	20	Male	1	Negative	Yes	Female
Tigray	Hawzen	Adi beles 1	14.0934	39.3909	20	Female	1	Negative	Yes	Female
Tigray	Hawzen	Adi beles 1	14.0934	39.3909	23	Female	1	Negative	Yes	Female
Tigray	Hawzen	Adi beles 1	14.0934	39.3909	18	Female	1	Negative	Yes	Female
Tigray	Hawzen	Adi beles 1	14.0934	39.3909	19	Male	1	Negative	Yes	Female
Tigray	Hawzen	Adi beles 1	14.0934	39.3909	19	Female	1	Negative	Yes	Female
Tigray	Hawzen	Adi beles 1	14.0934	39.3909	19	Male	1	Negative	Yes	Female
Tigray	Hawzen	Adi beles 1	14.0934	39.3909	16	Female	1	Negative	Yes	Female
Tigray	Hawzen	Adi beles 1	14.0934	39.3909	19	Female	1	Negative	Yes	Female
Tigray	Hawzen	Adi beles 1	14.0934	39.3909	19	Male	1	Negative	Yes	Female
Tigray	Hawzen	Adi beles 1	14.0934	39.3909	22	Male	1	Negative	Yes	Female
Tigray	Hawzen	Adi beles 1	14.0934	39.3909	18	Male	1	Negative	Yes	Female
Tigray	Hawzen	Adi beles 1	14.0934	39.3909	17	Female	1	Negative	Yes	Female
Tigray	Hawzen	Adi desta	13.9344	39.4799	15	Female	1	Negative	Yes	Female
Tigray	Hawzen	Adi desta	13.9344	39.4799	17	Female	1	Negative	Yes	Female
Tigray	Hawzen	Adi desta	13.9344	39.4799	15	Male	1	Negative	Yes	Female
Tigray	Hawzen	Adi desta	13.9344	39.4799	16	Male	1	Negative	Yes	Female
Tigray	Hawzen	Adi desta	13.9344	39.4799	19	Male	1	Negative	Yes	Female
Tigray	Hawzen	Adi desta	13.9344	39.4799	18	Male	1	Negative	Yes	Female
Tigray	Hawzen	Adi desta	13.9344	39.4799	18	Female	1	Negative	Yes	Female
Tigray	Hawzen	Adi desta	13.9344	39.4799	15	Male	1	Negative	Yes	Female
Tigray	Hawzen	Adi desta	13.9344	39.4799	19	Male	1	Negative	Yes	Female
Tigray	Hawzen	Adi desta	13.9344	39.4799	18	Male	1	Negative	Yes	Female
Tigray	Hawzen	Adi desta	13.9344	39.4799	15	Female	1	Negative	Yes	Female
Tigray	Hawzen	Adi desta	13.9344	39.4799	15	Male	1	Negative	Yes	Female
Tigray	Hawzen	Adi desta	13.9344	39.4799	15	Female	1	Negative	Yes	Female
Tigray	Hawzen	Adi desta	13.9344	39.4799	16	Female	1	Negative	Yes	Female
Tigray	Hawzen	Adi desta	13.9344	39.4799	16	Male	1	Negative	Yes	Female
Tigray	Hawzen	Adi desta	13.9344	39.4799	16	Male	1	Negative	Yes	Female
Tigray	Hawzen	Adi bre 2	13.9279	39.4672	18	Female	1	Negative	Yes	Female
Tigray	Hawzen	Adi bre 2	13.9279	39.4672	15	Male	1	Negative	Yes	Female
Tigray	Hawzen	Adi bre 2	13.9279	39.4672	15	Male	1	Negative	Yes	Female
Tigray	Hawzen	Adi bre 2	13.9279	39.4672	15	Male	1	Negative	Yes	Female
Tigray	Hawzen	Adi bre 2	13.9279	39.4672	15	Female	1	Negative	Yes	Female
Tigray	Hawzen	Adi bre 2	13.9279	39.4672	16	Female	1	Negative	Yes	Female
Tigray	Hawzen	Adi bre 2	13.9279	39.4672	15	Female	1	Negative	Yes	Female
Tigray	Hawzen	Adi bre 2	13.9279	39.4672	16	Female	1	Negative	Yes	Female
Tigray	Hawzen	Adi bre 2	13.9279	39.4672	18	Male	1	Negative	Yes	Female
Tigray	Hawzen	Adi bre 2	13.9279	39.4672	15	Female	1	Negative	Yes	Female
Tigray	Hawzen	Adi bre 2	13.9279	39.4672	15	Male	1	Negative	Yes	Female
Tigray	Hawzen	Adi bre 2	13.9279	39.4672	15	Male	1	Negative	Yes	Female
Tigray	Hawzen	Adi bre 2	13.9279	39.4672	15	Male	1	Negative	Yes	Female
Tigray	Hawzen	Adi bre 2	13.9279	39.4672	16	Female	1	Negative	Yes	Female
Tigray	Hawzen	Adi bre 2	13.9279	39.4672	15	Female	2	Negative	Yes	Female
Tigray	Hawzen	Adi bre 2	13.9279	39.4672	15	Female	1	Negative	Yes	Female
Tigray	Hawzen	Adi elo	13.9535	39.3314	16	Female	1	Negative	Yes	Female
Tigray	Hawzen	Adi elo	13.9535	39.3314	15	Male	1	Negative	Yes	Female
Tigray	Hawzen	Adi elo	13.9535	39.3314	15	Male	1	Negative	Yes	Female
Tigray	Hawzen	Adi elo	13.9535	39.3314	16	Female	1	Negative	Yes	Female
Tigray	Hawzen	Adi elo	13.9535	39.3314	15	Female	1	Negative	Yes	Female
Tigray	Hawzen	Adi elo	13.9535	39.3314	16	Female	1	Negative	Yes	Female
Tigray	Hawzen	Adi elo	13.9535	39.3314	18	Female	1	Negative	Yes	Female
Tigray	Hawzen	Adi elo	13.9535	39.3314	16	Male	1	Negative	Yes	Female
Tigray	Hawzen	Adi elo	13.9535	39.3314	18	Female	1	Negative	Yes	Female
Tigray	Hawzen	Adi elo	13.9535	39.3314	16	Male	1	Negative	Yes	Female
Tigray	Hawzen	Adi elo	13.9535	39.3314	16	Female	1	Negative	Yes	Female
Tigray	Hawzen	Adi elo	13.9535	39.3314	16	Female	1	Negative	Yes	Female
Tigray	Hawzen	Adi elo	13.9535	39.3314	15	Female	1	Negative	Yes	Female
Tigray	Hawzen	Adi elo	13.9535	39.3314	17	Male	1	Negative	Yes	Female
Tigray	Hawzen	Adi elo	13.9535	39.3314	15	Female	1	Negative	Yes	Female
Tigray	Hawzen	Adi elo	13.9535	39.3314	15	Male	1	Negative	Yes	Female
Tigray	Hawzen	Amina hagos 1	13.9832	39.4295	17	Female	1	Negative	Yes	Female
Tigray	Hawzen	Amina hagos 1	13.9832	39.4295	16	Male	1	Negative	Yes	Female
Tigray	Hawzen	Amina hagos 1	13.9832	39.4295	15	Male	1	Negative	Yes	Female
Tigray	Hawzen	Amina hagos 1	13.9832	39.4295	16	Female	1	Negative	Yes	Female
Tigray	Hawzen	Amina hagos 1	13.9832	39.4295	16	Male	1	Negative	Yes	Female
Tigray	Hawzen	Amina hagos 1	13.9832	39.4295	15	Male	1	Negative	Yes	Female
Tigray	Hawzen	Amina hagos 1	13.9832	39.4295	18	Female	1	Negative	Yes	Female
Tigray	Hawzen	Amina hagos 1	13.9832	39.4295	15	Female	1	Negative	Yes	Female
Tigray	Hawzen	Amina hagos 1	13.9832	39.4295	15	Female	1	Negative	Yes	Female
Tigray	Hawzen	Amina hagos 1	13.9832	39.4295	14	Female	1	Negative	Yes	Female
Tigray	Hawzen	Amina hagos 1	13.9832	39.4295	22	Female	1	Negative	Yes	Female
Tigray	Hawzen	Amina hagos 1	13.9832	39.4295	15	Male	1	Negative	Yes	Female
Tigray	Hawzen	Amina hagos 1	13.9832	39.4295	15	Male	1	Negative	Yes	Female
Tigray	Hawzen	Amina hagos 1	13.9832	39.4295	18	Female	1	Negative	Yes	Female
Tigray	Hawzen	Amina hagos 1	13.9832	39.4295	16	Male	1	Negative	Yes	Female
Tigray	Hawzen	Amina hagos 1	13.9832	39.4295	16	Male	1	Negative	Yes	Female
Tigray	Hawzen	Amina hagos 2	13.9832	39.4295	17	Male	1	Negative	Yes	Female
Tigray	Hawzen	Amina hagos 2	13.9832	39.4295	15	Male	1	Negative	Yes	Female
Tigray	Hawzen	Amina hagos 2	13.9832	39.4295	15	Male	1	Negative	Yes	Female
Tigray	Hawzen	Amina hagos 2	13.9832	39.4295	16	Female	1	Negative	Yes	Female
Tigray	Hawzen	Amina hagos 2	13.9832	39.4295	16	Male	1	Negative	Yes	Female
Tigray	Hawzen	Amina hagos 2	13.9832	39.4295	16	Female	1	Negative	Yes	Female
Tigray	Hawzen	Amina hagos 2	13.9832	39.4295	15	Female	1	Negative	Yes	Female
Tigray	Hawzen	Amina hagos 2	13.9832	39.4295	19	Male	1	Negative	Yes	Female
Tigray	Hawzen	Amina hagos 2	13.9832	39.4295	17	Male	1	Negative	Yes	Female
Tigray	Hawzen	Amina hagos 2	13.9832	39.4295	15	Female	1	Negative	Yes	Female
Tigray	Hawzen	Amina hagos 2	13.9832	39.4295	15	Female	1	Negative	Yes	Female
Tigray	Hawzen	Amina hagos 2	13.9832	39.4295	18	Female	1	Negative	Yes	Female
Tigray	Hawzen	Amina hagos 2	13.9832	39.4295	15	Female	1	Negative	Yes	Female
Tigray	Hawzen	Amina hagos 2	13.9832	39.4295	15	Female	1	Negative	Yes	Female
Tigray	Hawzen	Amina hagos 2	13.9832	39.4295	16	Female	1	Negative	Yes	Female
Tigray	Hawzen	Amina hagos 2	13.9832	39.4295	15	Male	1	Negative	Yes	Female
Tigray	Hawzen	Arena	14.1395	39.4028	16	Female	1	Negative	Yes	Female
Tigray	Hawzen	Arena	14.1395	39.4028	16	Female	1	Negative	Yes	Female
Tigray	Hawzen	Arena	14.1395	39.4028	14	Female	1	Negative	Yes	Female
Tigray	Hawzen	Arena	14.1395	39.4028	14	Female	1	Negative	Yes	Female
Tigray	Hawzen	Arena	14.1395	39.4028	14	Male	1	Negative	Yes	Female
Tigray	Hawzen	Arena	14.1395	39.4028	10	Male	1	Negative	Yes	Female
Tigray	Hawzen	Arena	14.1395	39.4028	12	Male	1	Negative	Yes	Female
Tigray	Hawzen	Arena	14.1395	39.4028	13	Male	1	Negative	Yes	Female
Tigray	Hawzen	Arena	14.1395	39.4028	11	Male	1	Negative	Yes	Female
Tigray	Hawzen	Arena	14.1395	39.4028	14	Female	1	Negative	Yes	Female
Tigray	Hawzen	Arena	14.1395	39.4028	14	Female	1	Negative	Yes	Female
Tigray	Hawzen	Arena	14.1395	39.4028	14	Female	1	Negative	Yes	Female
Tigray	Hawzen	Arena	14.1395	39.4028	14	Male	1	Negative	Yes	Female
Tigray	Hawzen	Arena	14.1395	39.4028	10	Male	1	Negative	Yes	Female
Tigray	Hawzen	Arena	14.1395	39.4028	14	Male	1	Negative	Yes	Female
Tigray	Hawzen	Arena	14.1395	39.4028	13	Male	1	Negative	Yes	Female
Tigray	Hawzen	Debre Abay2	14.1363	39.4437	13	Female	1	Negative	Yes	Female
Tigray	Hawzen	Debre Abay2	14.1363	39.4437	14	Female	1	Negative	Yes	Female
Tigray	Hawzen	Debre Abay2	14.1363	39.4437	9	Male	2	Negative	Yes	Female
Tigray	Hawzen	Debre Abay2	14.1363	39.4437	12	Female	1	Negative	Yes	Female
Tigray	Hawzen	Debre Abay2	14.1363	39.4437	13	Female	1	Negative	Yes	Female
Tigray	Hawzen	Debre Abay2	14.1363	39.4437	12	Female	1	Negative	Yes	Female
Tigray	Hawzen	Debre Abay2	14.1363	39.4437	10	Female	1	Negative	Yes	Female
Tigray	Hawzen	Debre Abay2	14.1363	39.4437	14	Female	1	Negative	Yes	Female
Tigray	Hawzen	Debre Abay2	14.1363	39.4437	14	Male	1	Negative	Yes	Female
Tigray	Hawzen	Debre Abay2	14.1363	39.4437	14	Male	1	Negative	Yes	Female
Tigray	Hawzen	Debre Abay2	14.1363	39.4437	12	Female	1	Negative	Yes	Female
Tigray	Hawzen	Debre Abay2	14.1363	39.4437	12	Male	1	Negative	Yes	Female
Tigray	Hawzen	Debre Abay2	14.1363	39.4437	13	Male	1	Negative	Yes	Female
Tigray	Hawzen	Debre Abay2	14.1363	39.4437	11	Male	1	Negative	Yes	Female
Tigray	Hawzen	Debre Abay2	14.1363	39.4437	12	Female	1	Negative	Yes	Female
Tigray	Hawzen	Debre Abay2	14.1363	39.4437	13	Female	1	Negative	Yes	Female
Tigray	Hawzen	Debre hiwet	13.968	39.3838	13	Male	1	Negative	Yes	Female
Tigray	Hawzen	Debre hiwet	13.968	39.3838	14	Female	1	Negative	Yes	Female
Tigray	Hawzen	Debre hiwet	13.968	39.3838	14	Female	1	Negative	Yes	Female
Tigray	Hawzen	Debre hiwet	13.968	39.3838	13	Male	1	Negative	Yes	Female
Tigray	Hawzen	Debre hiwet	13.968	39.3838	10	Female	1	Negative	Yes	Female
Tigray	Hawzen	Debre hiwet	13.968	39.3838	12	Male	1	Negative	Yes	Female
Tigray	Hawzen	Debre hiwet	13.968	39.3838	14	Male	1	Negative	Yes	Female
Tigray	Hawzen	Debre hiwet	13.968	39.3838	14	Female	1	Negative	Yes	Female
Tigray	Hawzen	Debre hiwet	13.968	39.3838	14	Male	1	Negative	Yes	Female
Tigray	Hawzen	Debre hiwet	13.968	39.3838	14	Male	1	Negative	Yes	Female
Tigray	Hawzen	Debre hiwet	13.968	39.3838	14	Female	1	Negative	Yes	Female
Tigray	Hawzen	Debre hiwet	13.968	39.3838	14	Male	1	Negative	Yes	Female
Tigray	Hawzen	Debre hiwet	13.968	39.3838	13	Female	1	Negative	Yes	Female
Tigray	Hawzen	Debre hiwet	13.968	39.3838	10	Male	1	Negative	Yes	Female
Tigray	Hawzen	Debre hiwet	13.968	39.3838	14	Female	1	Negative	Yes	Female
Tigray	Hawzen	Debre hiwet	13.968	39.3838	14	Male	1	Negative	Yes	Female
Amhara	Baso Liben	Bata	10.1556	37.7089	13	Female	1	Negative	Yes	Female
Amhara	Baso Liben	Bata	10.1556	37.7089	10	Male	1	Negative	Yes	Female
Amhara	Baso Liben	Bata	10.1556	37.7089	10	Female	1	Negative	Yes	Female
Amhara	Baso Liben	Bata	10.1556	37.7089	11	Female	1	Negative	Yes	Female
Amhara	Baso Liben	Bata	10.1556	37.7089	10	Female	1	Negative	Yes	Female
Amhara	Baso Liben	Bata	10.1556	37.7089	9	Male	1	Negative	Yes	Female
Amhara	Baso Liben	Bata	10.1556	37.7089	13	Female	1	Negative	Yes	Female
Amhara	Baso Liben	Bata	10.1556	37.7089	12	Male	1	Negative	Yes	Female
Amhara	Baso Liben	Bata	10.1556	37.7089	13	Male	1	Negative	Yes	Female
Amhara	Baso Liben	Bata	10.1556	37.7089	12	Male	1	Negative	Yes	Female
Amhara	Baso Liben	Bata	10.1556	37.7089	11	Male	1	Negative	Yes	Female
Amhara	Baso Liben	Bata	10.1556	37.7089	10	Female	1	Negative	Yes	Female
Amhara	Baso Liben	Bata	10.1556	37.7089	10	Male	1	Negative	Yes	Female
Amhara	Baso Liben	Bata	10.1556	37.7089	13	Female	1	Invalid	Yes	Female
Amhara	Baso Liben	Bata	10.1556	37.7089	13	Male	2	Invalid	Yes	Female
Amhara	Baso Liben	Bata	10.1556	37.7089	13	Female	1	Negative	Yes	Female
Amhara	Aneded	Adesegie	10.1884	37.8533	13	Female	1	Negative	Yes	Female
Amhara	Aneded	Adesegie	10.1884	37.8533	13	Female	1	Negative	Yes	Female
Amhara	Aneded	Adesegie	10.1884	37.8533	13	Male	1	Negative	Yes	Female
Amhara	Aneded	Adesegie	10.1884	37.8533	12	Female	1	Negative	Yes	Female
Amhara	Aneded	Adesegie	10.1884	37.8533	10	Female	1	Negative	Yes	Female
Amhara	Aneded	Adesegie	10.1884	37.8533	13	Female	1	Negative	Yes	Female
Amhara	Aneded	Adesegie	10.1884	37.8533	12	Female	1	Negative	Yes	Female
Amhara	Aneded	Adesegie	10.1884	37.8533	14	Female	1	Negative	Yes	Female
Amhara	Aneded	Adesegie	10.1884	37.8533	11	Female	1	Negative	Yes	Female
Amhara	Aneded	Adesegie	10.1884	37.8533	11	Male	1	Negative	Yes	Female
Amhara	Aneded	Adesegie	10.1884	37.8533	12	Female	1	Negative	Yes	Female
Amhara	Aneded	Adesegie	10.1884	37.8533	12	Female	1	Negative	Yes	Female
Amhara	Aneded	Adesegie	10.1884	37.8533	13	Male	1	Negative	Yes	Female
Amhara	Aneded	Adesegie	10.1884	37.8533	13	Female	2	Negative	Yes	Female
Amhara	Aneded	Adesegie	10.1884	37.8533	13	Female	1	Negative	Yes	Female
Amhara	Aneded	Adesegie	10.1884	37.8533	12	Female	1	Negative	Yes	Female
Amhara	Aneded	Amebare_1	10.253	37.8455	12	Female	1	Negative	Yes	Female
Amhara	Aneded	Amebare_1	10.253	37.8455	13	Female	2	Negative	Yes	Female
Amhara	Aneded	Amebare_1	10.253	37.8455	13	Female	1	Negative	Yes	Female
Amhara	Aneded	Amebare_1	10.253	37.8455	12	Male	1	Negative	Yes	Female
Amhara	Aneded	Amebare_1	10.253	37.8455	12	Male	1	Negative	Yes	Female
Amhara	Aneded	Amebare_1	10.253	37.8455	14	Male	1	Negative	Yes	Female
Amhara	Aneded	Amebare_1	10.253	37.8455	13	Female	1	Negative	Yes	Female
Amhara	Aneded	Amebare_1	10.253	37.8455	13	Female	1	Negative	Yes	Female
Amhara	Aneded	Amebare_1	10.253	37.8455	14	Male	1	Negative	Yes	Female
Amhara	Aneded	Amebare_1	10.253	37.8455	13	Female	1	Negative	Yes	Female
Amhara	Aneded	Amebare_1	10.253	37.8455	14	Male	1	Negative	Yes	Female
Amhara	Aneded	Amebare_1	10.253	37.8455	14	Male	1	Negative	Yes	Female
Amhara	Aneded	Amebare_1	10.253	37.8455	13	Male	1	Negative	Yes	Female
Amhara	Aneded	Amebare_1	10.253	37.8455	12	Male	1	Negative	Yes	Female
Amhara	Aneded	Amebare_1	10.253	37.8455	13	Male	1	Negative	Yes	Female
Amhara	Aneded	Amebare_1	10.253	37.8455	12	Female	1	Negative	Yes	Female
Amhara	Aneded	Amebare_2	10.253	37.8455	12	Female	2	Negative	Yes	Female
Amhara	Aneded	Amebare_2	10.253	37.8455	10	Female	1	Negative	Yes	Female
Amhara	Aneded	Amebare_2	10.253	37.8455	14	Male	1	Negative	Yes	Female
Amhara	Aneded	Amebare_2	10.253	37.8455	14	Male	1	Negative	Yes	Female
Amhara	Aneded	Amebare_2	10.253	37.8455	13	Female	1	Negative	Yes	Female
Amhara	Aneded	Amebare_2	10.253	37.8455	11	Female	1	Negative	Yes	Female
Amhara	Aneded	Amebare_2	10.253	37.8455	14	Male	1	Negative	Yes	Female
Amhara	Aneded	Amebare_2	10.253	37.8455	14	Female	1	Negative	Yes	Female
Amhara	Aneded	Amebare_2	10.253	37.8455	14	Female	1	Negative	Yes	Female
Amhara	Aneded	Amebare_2	10.253	37.8455	11	Female	1	Negative	Yes	Female
Amhara	Aneded	Amebare_2	10.253	37.8455	11	Female	1	Negative	Yes	Female
Amhara	Aneded	Amebare_2	10.253	37.8455	11	Female	1	Negative	Yes	Female
Amhara	Aneded	Amebare_2	10.253	37.8455	12	Male	1	Negative	Yes	Female
Amhara	Aneded	Amebare_2	10.253	37.8455	10	Male	1	Negative	Yes	Female
Amhara	Aneded	Amebare_2	10.253	37.8455	10	Male	1	Negative	Yes	Female
Amhara	Aneded	Amebare_2	10.253	37.8455	14	Female	1	Negative	Yes	Female
Amhara	Aneded	Abeshe	10.2776	37.7818	10	Female	1	Negative	Yes	Female
Amhara	Aneded	Abeshe	10.2776	37.7818	14	Male	1	Negative	Yes	Female
Amhara	Aneded	Abeshe	10.2776	37.7818	14	Male	1	Negative	Yes	Female
Amhara	Aneded	Abeshe	10.2776	37.7818	12	Female	1	Negative	Yes	Female
Amhara	Aneded	Abeshe	10.2776	37.7818	14	Male	1	Negative	Yes	Female
Amhara	Aneded	Abeshe	10.2776	37.7818	14	Male	1	Negative	Yes	Female
Amhara	Aneded	Abeshe	10.2776	37.7818	12	Female	1	Negative	Yes	Female
Amhara	Aneded	Abeshe	10.2776	37.7818	10	Female	1	Negative	Yes	Female
Amhara	Aneded	Abeshe	10.2776	37.7818	11	Male	1	Negative	Yes	Female
Amhara	Aneded	Abeshe	10.2776	37.7818	14	Male	1	Negative	Yes	Female
Amhara	Aneded	Abeshe	10.2776	37.7818	12	Female	1	Negative	Yes	Female
Amhara	Aneded	Abeshe	10.2776	37.7818	13	Male	1	Negative	Yes	Female
Amhara	Aneded	Abeshe	10.2776	37.7818	11	Male	1	Negative	Yes	Female
Amhara	Aneded	Abeshe	10.2776	37.7818	11	Male	1	Negative	Yes	Female
Amhara	Aneded	Abeshe	10.2776	37.7818	12	Female	1	Negative	Yes	Female
Amhara	Aneded	Abeshe	10.2776	37.7818	12	Female	1	Negative	Yes	Female
Amhara	Aneded	Atatame	10.0973	37.8802	15	Female	1	Negative	Yes	Female
Amhara	Aneded	Atatame	10.0973	37.8802	15	Female	1	Negative	Yes	Female
Amhara	Aneded	Atatame	10.0973	37.8802	11	Male	1	Negative	Yes	Female
Amhara	Aneded	Atatame	10.0973	37.8802	11	Male	1	Negative	Yes	Female
Amhara	Aneded	Atatame	10.0973	37.8802	11	Male	1	Negative	Yes	Female
Amhara	Aneded	Atatame	10.0973	37.8802	11	Male	1	Negative	Yes	Female
Amhara	Aneded	Atatame	10.0973	37.8802	11	Male	1	Negative	Yes	Female
Amhara	Aneded	Atatame	10.0973	37.8802	12	Female	1	Negative	Yes	Female
Amhara	Aneded	Atatame	10.0973	37.8802	10	Female	1	Negative	Yes	Female
Amhara	Aneded	Atatame	10.0973	37.8802	10	Female	1	Negative	Yes	Female
Amhara	Aneded	Atatame	10.0973	37.8802	12	Female	1	Negative	Yes	Female
Amhara	Aneded	Atatame	10.0973	37.8802	15	Female	1	Negative	Yes	Female
Amhara	Aneded	Atatame	10.0973	37.8802	12	Female	1	Negative	Yes	Female
Amhara	Aneded	Atatame	10.0973	37.8802	11	Female	1	Negative	Yes	Female
Amhara	Aneded	Atatame	10.0973	37.8802	14	Male	1	Negative	Yes	Female
Amhara	Aneded	Atatame	10.0973	37.8802	16	Male	1	Negative	Yes	Female
Amhara	Aneded	Berebize	10.2442	37.7679	12	Female	1	Negative	Yes	Female
Amhara	Aneded	Berebize	10.2442	37.7679	11	Male	1	Negative	Yes	Female
Amhara	Aneded	Berebize	10.2442	37.7679	14	Male	1	Negative	Yes	Female
Amhara	Aneded	Berebize	10.2442	37.7679	14	Male	1	Negative	Yes	Female
Amhara	Aneded	Berebize	10.2442	37.7679	12	Male	1	Negative	Yes	Female
Amhara	Aneded	Berebize	10.2442	37.7679	10	Male	1	Negative	Yes	Female
Amhara	Aneded	Berebize	10.2442	37.7679	14	Female	1	Negative	Yes	Female
Amhara	Aneded	Berebize	10.2442	37.7679	14	Female	1	Negative	Yes	Female
Amhara	Aneded	Berebize	10.2442	37.7679	11	Female	1	Negative	Yes	Female
Amhara	Aneded	Berebize	10.2442	37.7679	10	Female	1	Negative	Yes	Female
Amhara	Aneded	Berebize	10.2442	37.7679	14	Female	1	Negative	Yes	Female
Amhara	Aneded	Berebize	10.2442	37.7679	14	Female	1	Negative	Yes	Female
Amhara	Aneded	Berebize	10.2442	37.7679	14	Female	1	Negative	Yes	Female
Amhara	Aneded	Berebize	10.2442	37.7679	12	Male	1	Negative	Yes	Female
Amhara	Aneded	Berebize	10.2442	37.7679	14	Male	1	Negative	Yes	Female
Amhara	Aneded	Berebize	10.2442	37.7679	14	Male	1	Negative	Yes	Female
Amhara	Aneded	Chedefou	10.1621	37.9429	11	Male	1	Negative	Yes	Female
Amhara	Aneded	Chedefou	10.1621	37.9429	14	Male	1	Negative	Yes	Female
Amhara	Aneded	Chedefou	10.1621	37.9429	14	Male	1	Negative	Yes	Female
Amhara	Aneded	Chedefou	10.1621	37.9429	13	Female	1	Negative	Yes	Female
Amhara	Aneded	Chedefou	10.1621	37.9429	16	Female	1	Negative	Yes	Female
Amhara	Aneded	Chedefou	10.1621	37.9429	13	Female	1	Negative	Yes	Female
Amhara	Aneded	Chedefou	10.1621	37.9429	14	Female	1	Negative	Yes	Female
Amhara	Aneded	Chedefou	10.1621	37.9429	14	Female	1	Negative	Yes	Female
Amhara	Aneded	Chedefou	10.1621	37.9429	17	Female	1	Negative	Yes	Female
Amhara	Aneded	Chedefou	10.1621	37.9429	14	Female	1	Negative	Yes	Female
Amhara	Aneded	Chedefou	10.1621	37.9429	13	Female	1	Negative	Yes	Female
Amhara	Aneded	Chedefou	10.1621	37.9429	14	Female	1	Negative	Yes	Female
Amhara	Aneded	Chedefou	10.1621	37.9429	13	Female	1	Negative	Yes	Female
Amhara	Aneded	Chedefou	10.1621	37.9429	14	Male	1	Negative	Yes	Female
Amhara	Aneded	Chedefou	10.1621	37.9429	12	Female	1	Negative	Yes	Female
Amhara	Aneded	Chedefou	10.1621	37.9429	13	Male	1	Negative	Yes	Female
Amhara	Aneded	Enasekay Yelem Cheqa 1	10.3036	37.8913	10	Female	1	Negative	Yes	Female
Amhara	Aneded	Enasekay Yelem Cheqa 1	10.3036	37.8913	16	Male	1	Negative	Yes	Female
Amhara	Aneded	Enasekay Yelem Cheqa 1	10.3036	37.8913	16	Female	1	Negative	Yes	Female
Amhara	Aneded	Enasekay Yelem Cheqa 1	10.3036	37.8913	13	Male	1	Negative	Yes	Female
Amhara	Aneded	Enasekay Yelem Cheqa 1	10.3036	37.8913	16	Female	1	Negative	Yes	Female
Amhara	Aneded	Enasekay Yelem Cheqa 1	10.3036	37.8913	10	Male	1	Negative	Yes	Female
Amhara	Aneded	Enasekay Yelem Cheqa 1	10.3036	37.8913	12	Female	1	Negative	Yes	Female
Amhara	Aneded	Enasekay Yelem Cheqa 1	10.3036	37.8913	12	Male	1	Negative	Yes	Female
Amhara	Aneded	Enasekay Yelem Cheqa 1	10.3036	37.8913	13	Female	1	Negative	Yes	Female
Amhara	Aneded	Enasekay Yelem Cheqa 1	10.3036	37.8913	13	Male	1	Negative	Yes	Female
Amhara	Aneded	Enasekay Yelem Cheqa 1	10.3036	37.8913	18	Male	1	Negative	Yes	Female
Amhara	Aneded	Enasekay Yelem Cheqa 1	10.3036	37.8913	12	Male	1	Negative	Yes	Female
Amhara	Aneded	Enasekay Yelem Cheqa 1	10.3036	37.8913	11	Male	1	Negative	Yes	Female
Amhara	Aneded	Enasekay Yelem Cheqa 1	10.3036	37.8913	12	Male	1	Negative	Yes	Female
Amhara	Aneded	Enasekay Yelem Cheqa 1	10.3036	37.8913	14	Female	1	Negative	Yes	Female
Amhara	Baso Liben	Adis fana	10.1512	37.7514	14	Male	1	Negative	Yes	Female
Amhara	Baso Liben	Adis fana	10.1512	37.7514	13	Male	1	Negative	Yes	Female
Amhara	Baso Liben	Adis fana	10.1512	37.7514	12	Male	1	Negative	Yes	Female
Amhara	Baso Liben	Adis fana	10.1512	37.7514	14	Male	1	Negative	Yes	Female
Amhara	Baso Liben	Adis fana	10.1512	37.7514	12	Male	1	Negative	Yes	Female
Amhara	Baso Liben	Adis fana	10.1512	37.7514	14	Male	1	Negative	Yes	Female
Amhara	Baso Liben	Adis fana	10.1512	37.7514	13	Male	1	Negative	Yes	Female
Amhara	Baso Liben	Adis fana	10.1512	37.7514	11	Female	2	Negative	Yes	Female
Amhara	Baso Liben	Adis fana	10.1512	37.7514	12	Male	1	Negative	Yes	Female
Amhara	Baso Liben	Adis fana	10.1512	37.7514	10	Male	1	Negative	Yes	Female
Amhara	Baso Liben	Adis fana	10.1512	37.7514	13	Female	2	Negative	Yes	Female
Amhara	Baso Liben	Adis fana	10.1512	37.7514	10	Female	1	Negative	Yes	Female
Amhara	Baso Liben	Adis fana	10.1512	37.7514	12	Male	1	Negative	Yes	Female
Amhara	Baso Liben	Adis fana	10.1512	37.7514	10	Female	1	Negative	Yes	Female
Amhara	Baso Liben	Adis fana	10.1512	37.7514	14	Male	1	Negative	Yes	Female
Amhara	Baso Liben	Adis fana	10.1512	37.7514	13	Male	1	Negative	Yes	Female
Amhara	Baso Liben	Anjem	10.053	37.6798	14	Male	1	Negative	Yes	Female
Amhara	Baso Liben	Anjem	10.053	37.6798	13	Female	1	Negative	Yes	Female
Amhara	Baso Liben	Anjem	10.053	37.6798	14	Female	1	Negative	Yes	Female
Amhara	Baso Liben	Anjem	10.053	37.6798	12	Female	2	Negative	Yes	Female
Amhara	Baso Liben	Anjem	10.053	37.6798	13	Female	1	Negative	Yes	Female
Amhara	Baso Liben	Anjem	10.053	37.6798	12	Female	2	Negative	Yes	Female
Amhara	Baso Liben	Anjem	10.053	37.6798	13	Female	1	Negative	Yes	Female
Amhara	Baso Liben	Anjem	10.053	37.6798	10	Female	1	Negative	Yes	Female
Amhara	Baso Liben	Anjem	10.053	37.6798	10	Female	1	Negative	Yes	Female
Amhara	Baso Liben	Anjem	10.053	37.6798	10	Male	1	Negative	Yes	Female
Amhara	Baso Liben	Anjem	10.053	37.6798	10	Male	1	Negative	Yes	Female
Amhara	Baso Liben	Anjem	10.053	37.6798	13	Male	1	Negative	Yes	Female
Amhara	Baso Liben	Anjem	10.053	37.6798	14	Male	1	Negative	Yes	Female
Amhara	Baso Liben	Anjem	10.053	37.6798	10	Male	1	Negative	Yes	Female
Amhara	Baso Liben	Anjem	10.053	37.6798	14	Male	1	Negative	Yes	Female
Amhara	Baso Liben	Anjem	10.053	37.6798	10	Male	1	Negative	Yes	Female
Amhara	Baso Liben	Biruh tesfa	10.0397	37.7288	14	Male	1	Negative	Yes	Female
Amhara	Baso Liben	Biruh tesfa	10.0397	37.7288	13	Male	1	Negative	Yes	Female
Amhara	Baso Liben	Biruh tesfa	10.0397	37.7288	12	Male	1	Negative	Yes	Female
Amhara	Baso Liben	Biruh tesfa	10.0397	37.7288	13	Male	1	Negative	Yes	Female
Amhara	Baso Liben	Biruh tesfa	10.0397	37.7288	10	Male	1	Negative	Yes	Female
Amhara	Baso Liben	Biruh tesfa	10.0397	37.7288	13	Female	1	Negative	Yes	Female
Amhara	Baso Liben	Biruh tesfa	10.0397	37.7288	11	Female	1	Negative	Yes	Female
Amhara	Baso Liben	Biruh tesfa	10.0397	37.7288	10	Female	1	Negative	Yes	Female
Amhara	Baso Liben	Biruh tesfa	10.0397	37.7288	12	Female	1	Negative	Yes	Female
Amhara	Baso Liben	Biruh tesfa	10.0397	37.7288	13	Female	1	Negative	Yes	Female
Amhara	Baso Liben	Biruh tesfa	10.0397	37.7288	11	Female	1	Negative	Yes	Female
Amhara	Baso Liben	Biruh tesfa	10.0397	37.7288	10	Female	1	Negative	Yes	Female
Amhara	Baso Liben	Biruh tesfa	10.0397	37.7288	13	Male	1	Negative	Yes	Female
Amhara	Baso Liben	Biruh tesfa	10.0397	37.7288	10	Female	1	Negative	Yes	Female
Amhara	Baso Liben	Biruh tesfa	10.0397	37.7288	14	Female	1	Negative	Yes	Female
Amhara	Baso Liben	Biruh tesfa	10.0397	37.7288	14	Male	1	Negative	Yes	Female
Amhara	Baso Liben	Dejet	10.0297	37.8156	10	Male	1	Negative	Yes	Female
Amhara	Baso Liben	Dejet	10.0297	37.8156	10	Female	1	Negative	Yes	Female
Amhara	Baso Liben	Dejet	10.0297	37.8156	14	Female	1	Negative	Yes	Female
Amhara	Baso Liben	Dejet	10.0297	37.8156	10	Male	1	Negative	Yes	Female
Amhara	Baso Liben	Dejet	10.0297	37.8156	13	Female	1	Negative	Yes	Female
Amhara	Baso Liben	Dejet	10.0297	37.8156	14	Male	1	Negative	Yes	Female
Amhara	Baso Liben	Dejet	10.0297	37.8156	10	Male	1	Negative	Yes	Female
Amhara	Baso Liben	Dejet	10.0297	37.8156	13	Male	1	Negative	Yes	Female
Amhara	Baso Liben	Dejet	10.0297	37.8156	10	Female	1	Negative	Yes	Female
Amhara	Baso Liben	Dejet	10.0297	37.8156	10	Female	1	Negative	Yes	Female
Amhara	Baso Liben	Dejet	10.0297	37.8156	14	Female	1	Negative	Yes	Female
Amhara	Baso Liben	Dejet	10.0297	37.8156	13	Male	2	Negative	Yes	Female
Amhara	Baso Liben	Dejet	10.0297	37.8156	13	Female	1	Negative	Yes	Female
Amhara	Baso Liben	Dejet	10.0297	37.8156	10	Female	1	Negative	Yes	Female
Amhara	Baso Liben	Dejet	10.0297	37.8156	10	Male	1	Negative	Yes	Female
Amhara	Baso Liben	Dejet	10.0297	37.8156	14	Male	1	Negative	Yes	Female
Amhara	Baso Liben	Dendegeb	10.1129	37.8077	13	Female	1	Negative	Yes	Female
Amhara	Baso Liben	Dendegeb	10.1129	37.8077	13	Male	1	Negative	Yes	Female
Amhara	Baso Liben	Dendegeb	10.1129	37.8077	13	Male	1	Negative	Yes	Female
Amhara	Baso Liben	Dendegeb	10.1129	37.8077	14	Female	1	Negative	Yes	Female
Amhara	Baso Liben	Dendegeb	10.1129	37.8077	10	Female	1	Negative	Yes	Female
Amhara	Baso Liben	Dendegeb	10.1129	37.8077	10	Male	1	Negative	Yes	Female
Amhara	Baso Liben	Dendegeb	10.1129	37.8077	13	Female	1	Negative	Yes	Female
Amhara	Baso Liben	Dendegeb	10.1129	37.8077	14	Female	1	Negative	Yes	Female
Amhara	Baso Liben	Dendegeb	10.1129	37.8077	10	Female	1	Negative	Yes	Female
Amhara	Baso Liben	Dendegeb	10.1129	37.8077	10	Female	1	Negative	Yes	Female
Amhara	Baso Liben	Dendegeb	10.1129	37.8077	14	Male	1	Negative	Yes	Female
Amhara	Baso Liben	Dendegeb	10.1129	37.8077	10	Male	1	Negative	Yes	Female
Amhara	Baso Liben	Dendegeb	10.1129	37.8077	10	Male	1	Negative	Yes	Female
Amhara	Baso Liben	Dendegeb	10.1129	37.8077	14	Female	1	Negative	Yes	Female
Amhara	Baso Liben	Dendegeb	10.1129	37.8077	14	Female	1	Negative	Yes	Female
Amhara	Baso Liben	Dinguam	10.1048	37.6459	10	Male	1	Negative	Yes	Female
Amhara	Baso Liben	Dinguam	10.1048	37.6459	14	Male	1	Negative	Yes	Female
Amhara	Baso Liben	Dinguam	10.1048	37.6459	13	Male	1	Negative	Yes	Female
Amhara	Baso Liben	Dinguam	10.1048	37.6459	12	Female	1	Negative	Yes	Female
Amhara	Baso Liben	Dinguam	10.1048	37.6459	14	Male	1	Negative	Yes	Female
Amhara	Baso Liben	Dinguam	10.1048	37.6459	13	Female	1	Negative	Yes	Female
Amhara	Baso Liben	Dinguam	10.1048	37.6459	14	Male	1	Negative	Yes	Female
Amhara	Baso Liben	Dinguam	10.1048	37.6459	10	Female	1	Negative	Yes	Female
Amhara	Baso Liben	Dinguam	10.1048	37.6459	10	Male	1	Negative	Yes	Female
Amhara	Baso Liben	Dinguam	10.1048	37.6459	14	Female	1	Negative	Yes	Female
Amhara	Baso Liben	Dinguam	10.1048	37.6459	13	Male	1	Negative	Yes	Female
Amhara	Baso Liben	Dinguam	10.1048	37.6459	12	Male	1	Negative	Yes	Female
Amhara	Baso Liben	Dinguam	10.1048	37.6459	14	Female	1	Negative	Yes	Female
Amhara	Baso Liben	Dinguam	10.1048	37.6459	14	Male	1	Negative	Yes	Female
Amhara	Baso Liben	Dinguam	10.1048	37.6459	10	Female	1	Negative	Yes	Female
Amhara	Baso Liben	Dinguam	10.1048	37.6459	14	Male	2	Negative	Yes	Female
Amhara	Baso Liben	Dogem	10.1066	37.7211	14	Female	1	Negative	Yes	Female
Amhara	Baso Liben	Dogem	10.1066	37.7211	10	Male	1	Negative	Yes	Female
Amhara	Baso Liben	Dogem	10.1066	37.7211	11	Female	1	Negative	Yes	Female
Amhara	Baso Liben	Dogem	10.1066	37.7211	12	Male	1	Negative	Yes	Female
Amhara	Baso Liben	Dogem	10.1066	37.7211	10	Male	1	Negative	Yes	Female
Amhara	Baso Liben	Dogem	10.1066	37.7211	10	Female	1	Negative	Yes	Female
Amhara	Baso Liben	Dogem	10.1066	37.7211	14	Male	1	Negative	Yes	Female
Amhara	Baso Liben	Dogem	10.1066	37.7211	14	Female	1	Negative	Yes	Female
Amhara	Baso Liben	Dogem	10.1066	37.7211	14	Female	1	Negative	Yes	Female
Amhara	Baso Liben	Dogem	10.1066	37.7211	10	Male	1	Negative	Yes	Female
Amhara	Baso Liben	Dogem	10.1066	37.7211	12	Male	1	Negative	Yes	Female
Amhara	Baso Liben	Dogem	10.1066	37.7211	14	Female	1	Negative	Yes	Female
Amhara	Baso Liben	Dogem	10.1066	37.7211	13	Female	1	Negative	Yes	Female
Amhara	Baso Liben	Dogem	10.1066	37.7211	11	Male	1	Negative	Yes	Female
Amhara	Baso Liben	Dogem	10.1066	37.7211	14	Female	1	Negative	Yes	Female
Amhara	Baso Liben	Dogem	10.1066	37.7211	10	Female	1	Negative	Yes	Female
Amhara	Baso Liben	Dondoyechebera	10.1094	37.6863	13	Female	1	Negative	Yes	Female
Amhara	Baso Liben	Dondoyechebera	10.1094	37.6863	13	Female	1	Negative	Yes	Female
Amhara	Baso Liben	Dondoyechebera	10.1094	37.6863	13	Female	1	Negative	Yes	Female
Amhara	Baso Liben	Dondoyechebera	10.1094	37.6863	10	Female	1	Negative	Yes	Female
Amhara	Baso Liben	Dondoyechebera	10.1094	37.6863	12	Female	1	Negative	Yes	Female
Amhara	Baso Liben	Dondoyechebera	10.1094	37.6863	10	Male	1	Negative	Yes	Female
Amhara	Baso Liben	Dondoyechebera	10.1094	37.6863	14	Female	1	Negative	Yes	Female
Amhara	Baso Liben	Dondoyechebera	10.1094	37.6863	14	Male	1	Negative	Yes	Female
Amhara	Baso Liben	Dondoyechebera	10.1094	37.6863	10	Female	1	Negative	Yes	Female
Amhara	Baso Liben	Dondoyechebera	10.1094	37.6863	10	Male	1	Negative	Yes	Female
Amhara	Baso Liben	Dondoyechebera	10.1094	37.6863	14	Female	1	Negative	Yes	Female
Amhara	Baso Liben	Dondoyechebera	10.1094	37.6863	10	Female	1	Negative	Yes	Female
Amhara	Baso Liben	Dondoyechebera	10.1094	37.6863	10	Female	1	Negative	Yes	Female
Amhara	Baso Liben	Dondoyechebera	10.1094	37.6863	10	Male	1	Negative	Yes	Female
Amhara	Baso Liben	Dondoyechebera	10.1094	37.6863	10	Male	1	Negative	Yes	Female
Amhara	Baso Liben	Dondoyechebera	10.1094	37.6863	10	Female	1	Negative	Yes	Female
Amhara	Baso Liben	Dondoyechebera	10.1094	37.6863	10	Male	1	Negative	Yes	Female
Amhara	Enarj Enawga	Abajenber	10.6458	38.1427	10	Male	1	Negative	Yes	Female
Amhara	Enarj Enawga	Abajenber	10.6458	38.1427	10	Male	1	Negative	Yes	Female
Amhara	Enarj Enawga	Abajenber	10.6458	38.1427	13	Male	2	Negative	Yes	Female
Amhara	Enarj Enawga	Abajenber	10.6458	38.1427	14	Female	1	Negative	Yes	Female
Amhara	Enarj Enawga	Abajenber	10.6458	38.1427	13	Female	1	Negative	Yes	Female
Amhara	Enarj Enawga	Abajenber	10.6458	38.1427	13	Female	1	Negative	Yes	Female
Amhara	Enarj Enawga	Abajenber	10.6458	38.1427	10	Female	1	Negative	Yes	Female
Amhara	Enarj Enawga	Abajenber	10.6458	38.1427	13	Male	1	Negative	Yes	Female
Amhara	Enarj Enawga	Abajenber	10.6458	38.1427	10	Male	1	Negative	Yes	Female
Amhara	Enarj Enawga	Abajenber	10.6458	38.1427	10	Male	1	Negative	Yes	Female
Amhara	Enarj Enawga	Abajenber	10.6458	38.1427	12	Male	1	Negative	Yes	Female
Amhara	Enarj Enawga	Abajenber	10.6458	38.1427	14	Male	1	Negative	Yes	Female
Amhara	Enarj Enawga	Abajenber	10.6458	38.1427	14	Female	1	Negative	Yes	Female
Amhara	Enarj Enawga	Abajenber	10.6458	38.1427	10	Female	1	Negative	Yes	Female
Amhara	Enarj Enawga	Abajenber	10.6458	38.1427	10	Male	1	Negative	Yes	Female
Amhara	Enarj Enawga	Abajenber	10.6458	38.1427	13	Female	1	Negative	Yes	Female
Amhara	Enarj Enawga	Amebager	10.7379	38.009	14	Male	1	Negative	Yes	Female
Amhara	Enarj Enawga	Amebager	10.7379	38.009	14	Male	1	Negative	Yes	Female
Amhara	Enarj Enawga	Amebager	10.7379	38.009	10	Male	1	Negative	Yes	Female
Amhara	Enarj Enawga	Amebager	10.7379	38.009	14	Male	1	Negative	Yes	Female
Amhara	Enarj Enawga	Amebager	10.7379	38.009	14	Female	1	Negative	Yes	Female
Amhara	Enarj Enawga	Amebager	10.7379	38.009	14	Male	1	Negative	Yes	Female
Amhara	Enarj Enawga	Amebager	10.7379	38.009	14	Male	1	Negative	Yes	Female
Amhara	Enarj Enawga	Amebager	10.7379	38.009	12	Male	1	Negative	Yes	Female
Amhara	Enarj Enawga	Amebager	10.7379	38.009	14	Male	1	Negative	Yes	Female
Amhara	Enarj Enawga	Amebager	10.7379	38.009	14	Female	1	Negative	Yes	Female
Amhara	Enarj Enawga	Amebager	10.7379	38.009	14	Female	1	Negative	Yes	Female
Amhara	Enarj Enawga	Amebager	10.7379	38.009	14	Female	1	Negative	Yes	Female
Amhara	Enarj Enawga	Amebager	10.7379	38.009	14	Male	1	Negative	Yes	Female
Amhara	Enarj Enawga	Amebager	10.7379	38.009	14	Female	1	Negative	Yes	Female
Amhara	Enarj Enawga	Amebager	10.7379	38.009	13	Male	1	Negative	Yes	Female
Amhara	Enarj Enawga	Amebager	10.7379	38.009	14	Female	1	Negative	Yes	Female
Amhara	Enarj Enawga	An goats selasie	10.746	38.0496	11	Male	1	Negative	Yes	Female
Amhara	Enarj Enawga	An goats selasie	10.746	38.0496	13	Male	1	Negative	Yes	Female
Amhara	Enarj Enawga	An goats selasie	10.746	38.0496	12	Male	1	Negative	Yes	Female
Amhara	Enarj Enawga	An goats selasie	10.746	38.0496	13	Male	1	Negative	Yes	Female
Amhara	Enarj Enawga	An goats selasie	10.746	38.0496	13	Female	1	Negative	Yes	Female
Amhara	Enarj Enawga	An goats selasie	10.746	38.0496	12	Female	1	Negative	Yes	Female
Amhara	Enarj Enawga	An goats selasie	10.746	38.0496	11	Male	1	Negative	Yes	Female
Amhara	Enarj Enawga	An goats selasie	10.746	38.0496	13	Male	1	Negative	Yes	Female
Amhara	Enarj Enawga	An goats selasie	10.746	38.0496	14	Female	1	Negative	Yes	Female
Amhara	Enarj Enawga	An goats selasie	10.746	38.0496	12	Male	1	Negative	Yes	Female
Amhara	Enarj Enawga	An goats selasie	10.746	38.0496	13	Male	1	Negative	Yes	Female
Amhara	Enarj Enawga	An goats selasie	10.746	38.0496	13	Male	1	Negative	Yes	Female
Amhara	Enarj Enawga	An goats selasie	10.746	38.0496	13	Male	1	Negative	Yes	Female
Amhara	Enarj Enawga	An goats selasie	10.746	38.0496	12	Male	1	Negative	Yes	Female
Amhara	Enarj Enawga	An goats selasie	10.746	38.0496	14	Female	1	Negative	Yes	Female
Amhara	Enarj Enawga	An goats selasie	10.746	38.0496	13	Male	1	Negative	Yes	Female
Amhara	Enarj Enawga	Arara kidanmihiret	10.7165	38.3083	14	Male	1	Negative	Yes	Female
Amhara	Enarj Enawga	Arara kidanmihiret	10.7165	38.3083	13	Female	1	Negative	Yes	Female
Amhara	Enarj Enawga	Arara kidanmihiret	10.7165	38.3083	14	Male	1	Invalid	Yes	Female
Amhara	Enarj Enawga	Arara kidanmihiret	10.7165	38.3083	14	Female	1	Negative	Yes	Female
Amhara	Enarj Enawga	Arara kidanmihiret	10.7165	38.3083	14	Female	1	Negative	Yes	Female
Amhara	Enarj Enawga	Arara kidanmihiret	10.7165	38.3083	14	Male	1	Negative	Yes	Female
Amhara	Enarj Enawga	Arara kidanmihiret	10.7165	38.3083	14	Male	1	Negative	Yes	Female
Amhara	Enarj Enawga	Arara kidanmihiret	10.7165	38.3083	14	Female	1	Negative	Yes	Female
Amhara	Enarj Enawga	Arara kidanmihiret	10.7165	38.3083	14	Male	1	Negative	Yes	Female
Amhara	Enarj Enawga	Arara kidanmihiret	10.7165	38.3083	14	Male	2	Negative	Yes	Female
Amhara	Enarj Enawga	Arara kidanmihiret	10.7165	38.3083	14	Female	2	Negative	Yes	Female
Amhara	Enarj Enawga	Arara kidanmihiret	10.7165	38.3083	14	Male	1	Negative	Yes	Female
Amhara	Enarj Enawga	Arara kidanmihiret	10.7165	38.3083	14	Male	1	Negative	Yes	Female
Amhara	Enarj Enawga	Arara kidanmihiret	10.7165	38.3083	14	Female	1	Negative	Yes	Female
Amhara	Enarj Enawga	Arara kidanmihiret	10.7165	38.3083	14	Female	1	Negative	Yes	Female
Amhara	Enarj Enawga	Arara kidanmihiret	10.7165	38.3083	14	Female	1	Negative	Yes	Female
Amhara	Enarj Enawga	Aregamit	10.6732	38.2181	12	Male	1	Negative	Yes	Female
Amhara	Enarj Enawga	Aregamit	10.6732	38.2181	12	Male	1	Negative	Yes	Female
Amhara	Enarj Enawga	Aregamit	10.6732	38.2181	13	Female	1	Negative	Yes	Female
Amhara	Enarj Enawga	Aregamit	10.6732	38.2181	13	Male	1	Negative	Yes	Female
Amhara	Enarj Enawga	Aregamit	10.6732	38.2181	14	Female	1	Negative	Yes	Female
Amhara	Enarj Enawga	Aregamit	10.6732	38.2181	10	Female	1	Negative	Yes	Female
Amhara	Enarj Enawga	Aregamit	10.6732	38.2181	14	Male	1	Negative	Yes	Female
Amhara	Enarj Enawga	Aregamit	10.6732	38.2181	14	Female	1	Invalid	Yes	Female
Amhara	Enarj Enawga	Aregamit	10.6732	38.2181	10	Female	1	Negative	Yes	Female
Amhara	Enarj Enawga	Aregamit	10.6732	38.2181	14	Female	1	Negative	Yes	Female
Amhara	Enarj Enawga	Aregamit	10.6732	38.2181	13	Female	1	Negative	Yes	Female
Amhara	Enarj Enawga	Aregamit	10.6732	38.2181	13	Male	1	Negative	Yes	Female
Amhara	Enarj Enawga	Aregamit	10.6732	38.2181	18	Male	1	Negative	Yes	Female
Amhara	Enarj Enawga	Aregamit	10.6732	38.2181	14	Female	1	Negative	Yes	Female
Amhara	Enarj Enawga	Aregamit	10.6732	38.2181	10	Female	1	Negative	Yes	Female
Amhara	Enarj Enawga	Aregamit	10.6732	38.2181	10	Female	1	Negative	Yes	Female
Amhara	Enarj Enawga	Badima	10.7359	38.1464	10	Male	1	Negative	Yes	Female
Amhara	Enarj Enawga	Badima	10.7359	38.1464	12	Female	1	Negative	Yes	Female
Amhara	Enarj Enawga	Badima	10.7359	38.1464	13	Female	1	Negative	Yes	Female
Amhara	Enarj Enawga	Badima	10.7359	38.1464	10	Male	1	Negative	Yes	Female
Amhara	Enarj Enawga	Badima	10.7359	38.1464	14	Male	1	Negative	Yes	Female
Amhara	Enarj Enawga	Badima	10.7359	38.1464	12	Female	1	Negative	Yes	Female
Amhara	Enarj Enawga	Badima	10.7359	38.1464	10	Male	1	Negative	Yes	Female
Amhara	Enarj Enawga	Badima	10.7359	38.1464	12	Female	1	Negative	Yes	Female
Amhara	Enarj Enawga	Badima	10.7359	38.1464	12	Female	1	Negative	Yes	Female
Amhara	Enarj Enawga	Badima	10.7359	38.1464	12	Female	1	Negative	Yes	Female
Amhara	Enarj Enawga	Badima	10.7359	38.1464	13	Female	1	Negative	Yes	Female
Amhara	Enarj Enawga	Badima	10.7359	38.1464	10	Male	1	Negative	Yes	Female
Amhara	Enarj Enawga	Badima	10.7359	38.1464	10	Female	1	Negative	Yes	Female
Amhara	Enarj Enawga	Badima	10.7359	38.1464	10	Male	1	Negative	Yes	Female
Amhara	Enarj Enawga	Badima	10.7359	38.1464	14	Male	1	Negative	Yes	Female
Amhara	Enarj Enawga	Badima	10.7359	38.1464	10	Male	1	Negative	Yes	Female
Amhara	Enarj Enawga	Bahir seged	10.6553	38.1581	12	Male	1	Negative	Yes	Female
Amhara	Enarj Enawga	Bahir seged	10.6553	38.1581	13	Male	1	Negative	Yes	Female
Amhara	Enarj Enawga	Bahir seged	10.6553	38.1581	14	Female	1	Negative	Yes	Female
Amhara	Enarj Enawga	Bahir seged	10.6553	38.1581	11	Female	1	Negative	Yes	Female
Amhara	Enarj Enawga	Bahir seged	10.6553	38.1581	14	Male	1	Negative	Yes	Female
Amhara	Enarj Enawga	Bahir seged	10.6553	38.1581	12	Female	1	Negative	Yes	Female
Amhara	Enarj Enawga	Bahir seged	10.6553	38.1581	14	Female	1	Negative	Yes	Female
Amhara	Enarj Enawga	Bahir seged	10.6553	38.1581	14	Male	1	Negative	Yes	Female
Amhara	Enarj Enawga	Bahir seged	10.6553	38.1581	14	Male	1	Negative	Yes	Female
Amhara	Enarj Enawga	Bahir seged	10.6553	38.1581	14	Male	1	Negative	Yes	Female
Amhara	Enarj Enawga	Bahir seged	10.6553	38.1581	14	Male	1	Negative	Yes	Female
Amhara	Enarj Enawga	Bahir seged	10.6553	38.1581	14	Male	1	Negative	Yes	Female
Amhara	Enarj Enawga	Bahir seged	10.6553	38.1581	14	Male	1	Negative	Yes	Female
Amhara	Enarj Enawga	Bahir seged	10.6553	38.1581	14	Male	1	Negative	Yes	Female
Amhara	Enarj Enawga	Bahir seged	10.6553	38.1581	12	Female	1	Negative	Yes	Female
Amhara	Enarj Enawga	Bahir seged	10.6553	38.1581	14	Female	1	Negative	Yes	Female
Amhara	Enarj Enawga	Debrework 1	10.6593	38.1647	14	Male	1	Negative	Yes	Female
Amhara	Enarj Enawga	Debrework 1	10.6593	38.1647	12	Male	1	Negative	Yes	Female
Amhara	Enarj Enawga	Debrework 1	10.6593	38.1647	14	Female	1	Negative	Yes	Female
Amhara	Enarj Enawga	Debrework 1	10.6593	38.1647	14	Female	1	Negative	Yes	Female
Amhara	Enarj Enawga	Debrework 1	10.6593	38.1647	14	Male	1	Negative	Yes	Female
Amhara	Enarj Enawga	Debrework 1	10.6593	38.1647	13	Female	1	Negative	Yes	Female
Amhara	Enarj Enawga	Debrework 1	10.6593	38.1647	12	Male	1	Negative	Yes	Female
Amhara	Enarj Enawga	Debrework 1	10.6593	38.1647	14	Male	1	Negative	Yes	Female
Amhara	Enarj Enawga	Debrework 1	10.6593	38.1647	10	Male	1	Negative	Yes	Female
Amhara	Enarj Enawga	Debrework 1	10.6593	38.1647	14	Male	1	Negative	Yes	Female
Amhara	Enarj Enawga	Debrework 1	10.6593	38.1647	12	Male	1	Negative	Yes	Female
Amhara	Enarj Enawga	Debrework 1	10.6593	38.1647	14	Male	1	Negative	Yes	Female
Amhara	Enarj Enawga	Debrework 1	10.6593	38.1647	10	Male	1	Negative	Yes	Female
Amhara	Enarj Enawga	Debrework 1	10.6593	38.1647	10	Female	1	Negative	Yes	Female
Amhara	Dangla Zuria	Abadera1	11.3232	36.7806	12	Male	1	Negative	Yes	Female
Amhara	Dangla Zuria	Abadera1	11.3232	36.7806	11	Female	1	Negative	Yes	Female
Amhara	Dangla Zuria	Abadera1	11.3232	36.7806	9	Male	2	Negative	Yes	Female
Amhara	Dangla Zuria	Abadera1	11.3232	36.7806	11	Male	1	Negative	Yes	Female
Amhara	Dangla Zuria	Abadera1	11.3232	36.7806	10	Male	1	Negative	Yes	Female
Amhara	Dangla Zuria	Abadera1	11.3232	36.7806	10	Female	1	Negative	Yes	Female
Amhara	Dangla Zuria	Abadera1	11.3232	36.7806	12	Female	1	Negative	Yes	Female
Amhara	Dangla Zuria	Abadera1	11.3232	36.7806	10	Female	1	Negative	Yes	Female
Amhara	Dangla Zuria	Abadera1	11.3232	36.7806	14	Female	1	Negative	Yes	Female
Amhara	Dangla Zuria	Abadera1	11.3232	36.7806	10	Female	1	Negative	Yes	Female
Amhara	Dangla Zuria	Abadera1	11.3232	36.7806	10	Female	1	Negative	Yes	Female
Amhara	Dangla Zuria	Abadera1	11.3232	36.7806	10	Female	1	Negative	Yes	Female
Amhara	Dangla Zuria	Abadera1	11.3232	36.7806	13	Female	1	Negative	Yes	Female
Amhara	Dangla Zuria	Abadera1	11.3232	36.7806	15	Male	1	Negative	Yes	Female
Amhara	Dangla Zuria	Abadera1	11.3232	36.7806	14	Female	1	Negative	Yes	Female
Amhara	Dangla Zuria	Abadera1	11.3232	36.7806	15	Female	1	Negative	Yes	Female
Amhara	Dangla Zuria	Abadera2	11.3232	36.7806	11	Female	1	Negative	Yes	Female
Amhara	Dangla Zuria	Abadera2	11.3232	36.7806	15	Female	1	Negative	Yes	Female
Amhara	Dangla Zuria	Abadera2	11.3232	36.7806	18	Male	1	Negative	Yes	Female
Amhara	Dangla Zuria	Abadera2	11.3232	36.7806	16	Male	1	Negative	Yes	Female
Amhara	Dangla Zuria	Abadera2	11.3232	36.7806	16	Male	1	Negative	Yes	Female
Amhara	Dangla Zuria	Abadera2	11.3232	36.7806	15	Male	1	Negative	Yes	Female
Amhara	Dangla Zuria	Abadera2	11.3232	36.7806	16	Male	1	Negative	Yes	Female
Amhara	Dangla Zuria	Abadera2	11.3232	36.7806	14	Male	1	Negative	Yes	Female
Amhara	Dangla Zuria	Abadera2	11.3232	36.7806	12	Female	1	Negative	Yes	Female
Amhara	Dangla Zuria	Abadera2	11.3232	36.7806	12	Female	1	Negative	Yes	Female
Amhara	Dangla Zuria	Abadera2	11.3232	36.7806	13	Male	1	Negative	Yes	Female
Amhara	Dangla Zuria	Abadera2	11.3232	36.7806	14	Male	1	Negative	Yes	Female
Amhara	Dangla Zuria	Abadera2	11.3232	36.7806	13	Male	1	Negative	Yes	Female
Amhara	Dangla Zuria	Abadera2	11.3232	36.7806	14	Male	1	Negative	Yes	Female
Amhara	Dangla Zuria	Abadera2	11.3232	36.7806	12	Male	1	Negative	Yes	Female
Amhara	Dangla Zuria	Abadera2	11.3232	36.7806	12	Male	1	Negative	Yes	Female
Amhara	Dangla Zuria	Abadera3	11.3232	36.7806	14	Female	1	Negative	Yes	Female
Amhara	Dangla Zuria	Abadera3	11.3232	36.7806	12	Male	1	Negative	Yes	Female
Amhara	Dangla Zuria	Abadera3	11.3232	36.7806	13	Female	1	Negative	Yes	Female
Amhara	Dangla Zuria	Abadera3	11.3232	36.7806	12	Female	1	Negative	Yes	Female
Amhara	Dangla Zuria	Abadera3	11.3232	36.7806	14	Female	1	Negative	Yes	Female
Amhara	Dangla Zuria	Abadera3	11.3232	36.7806	12	Female	1	Negative	Yes	Female
Amhara	Dangla Zuria	Abadera3	11.3232	36.7806	12	Female	1	Negative	Yes	Female
Amhara	Dangla Zuria	Abadera3	11.3232	36.7806	15	Male	1	Negative	Yes	Female
Amhara	Dangla Zuria	Abadera3	11.3232	36.7806	11	Male	1	Negative	Yes	Female
Amhara	Dangla Zuria	Abadera3	11.3232	36.7806	13	Female	1	Negative	Yes	Female
Amhara	Dangla Zuria	Abadera3	11.3232	36.7806	12	Male	1	Negative	Yes	Female
Amhara	Dangla Zuria	Abadera3	11.3232	36.7806	12	Female	1	Negative	Yes	Female
Amhara	Dangla Zuria	Abadera3	11.3232	36.7806	14	Male	1	Negative	Yes	Female
Amhara	Dangla Zuria	Abadera3	11.3232	36.7806	12	Male	1	Negative	Yes	Female
Amhara	Dangla Zuria	Abadera3	11.3232	36.7806	12	Male	1	Negative	Yes	Female
Amhara	Dangla Zuria	Abadera3	11.3232	36.7806	13	Male	1	Negative	Yes	Female
Amhara	Dangla Zuria	Abadera3	11.3232	36.7806	14	Female	1	Negative	Yes	Female
Amhara	Dangla Zuria	Afessa1	11.3343	36.9397	12	Male	1	Negative	Yes	Female
Amhara	Dangla Zuria	Afessa1	11.3343	36.9397	12	Female	1	Negative	Yes	Female
Amhara	Dangla Zuria	Afessa1	11.3343	36.9397	15	Male	1	Negative	Yes	Female
Amhara	Dangla Zuria	Afessa1	11.3343	36.9397	13	Female	1	Negative	Yes	Female
Amhara	Dangla Zuria	Afessa1	11.3343	36.9397	11	Female	1	Negative	Yes	Female
Amhara	Dangla Zuria	Afessa1	11.3343	36.9397	12	Male	1	Negative	Yes	Female
Amhara	Dangla Zuria	Afessa1	11.3343	36.9397	12	Male	1	Negative	Yes	Female
Amhara	Dangla Zuria	Afessa1	11.3343	36.9397	14	Male	1	Negative	Yes	Female
Amhara	Dangla Zuria	Afessa1	11.3343	36.9397	12	Female	1	Negative	Yes	Female
Amhara	Dangla Zuria	Afessa1	11.3343	36.9397	12	Female	1	Negative	Yes	Female
Amhara	Dangla Zuria	Afessa1	11.3343	36.9397	13	Female	1	Negative	Yes	Female
Amhara	Dangla Zuria	Afessa1	11.3343	36.9397	13	Female	1	Negative	Yes	Female
Amhara	Dangla Zuria	Afessa1	11.3343	36.9397	12	Male	1	Negative	Yes	Female
Amhara	Dangla Zuria	Afessa1	11.3343	36.9397	12	Female	1	Negative	Yes	Female
Amhara	Dangla Zuria	Afessa1	11.3343	36.9397	12	Female	1	Negative	Yes	Female
Amhara	Dangla Zuria	Afessa1	11.3343	36.9397	15	Male	1	Negative	Yes	Female
Amhara	Dangla Zuria	Afessa2	11.3343	36.9397	13	Female	1	Negative	Yes	Female
Amhara	Dangla Zuria	Afessa2	11.3343	36.9397	12	Female	1	Negative	Yes	Female
Amhara	Dangla Zuria	Afessa2	11.3343	36.9397	12	Male	1	Negative	Yes	Female
Amhara	Dangla Zuria	Afessa2	11.3343	36.9397	12	Female	1	Negative	Yes	Female
Amhara	Dangla Zuria	Afessa2	11.3343	36.9397	13	Female	1	Negative	Yes	Female
Amhara	Dangla Zuria	Afessa2	11.3343	36.9397	13	Female	1	Negative	Yes	Female
Amhara	Dangla Zuria	Afessa2	11.3343	36.9397	13	Male	1	Negative	Yes	Female
Amhara	Dangla Zuria	Afessa2	11.3343	36.9397	13	Male	1	Negative	Yes	Female
Amhara	Dangla Zuria	Afessa2	11.3343	36.9397	12	Female	1	Negative	Yes	Female
Amhara	Dangla Zuria	Afessa2	11.3343	36.9397	12	Male	1	Negative	Yes	Female
Amhara	Dangla Zuria	Afessa2	11.3343	36.9397	12	Female	1	Negative	Yes	Female
Amhara	Dangla Zuria	Afessa2	11.3343	36.9397	12	Male	1	Negative	Yes	Female
Amhara	Dangla Zuria	Afessa2	11.3343	36.9397	13	Male	1	Negative	Yes	Female
Amhara	Dangla Zuria	Afessa2	11.3343	36.9397	12	Male	1	Negative	Yes	Female
Amhara	Dangla Zuria	Afessa2	11.3343	36.9397	13	Female	1	Negative	Yes	Female
Amhara	Dangla Zuria	Afessa2	11.3343	36.9397	12	Female	1	Negative	Yes	Female
Amhara	Dangla Zuria	Alfana Jenjema	11.1926	36.747	12	Female	1	Negative	Yes	Female
Amhara	Dangla Zuria	Alfana Jenjema	11.1926	36.747	10	Male	1	Negative	Yes	Female
Amhara	Dangla Zuria	Alfana Jenjema	11.1926	36.747	13	Female	1	Negative	Yes	Female
Amhara	Dangla Zuria	Alfana Jenjema	11.1926	36.747	10	Male	1	Negative	Yes	Female
Amhara	Dangla Zuria	Alfana Jenjema	11.1926	36.747	12	Male	1	Negative	Yes	Female
Amhara	Dangla Zuria	Alfana Jenjema	11.1926	36.747	14	Male	1	Negative	Yes	Female
Amhara	Dangla Zuria	Alfana Jenjema	11.1926	36.747	12	Male	1	Negative	Yes	Female
Amhara	Dangla Zuria	Alfana Jenjema	11.1926	36.747	12	Male	1	Negative	Yes	Female
Amhara	Dangla Zuria	Alfana Jenjema	11.1926	36.747	15	Male	1	Negative	Yes	Female
Amhara	Dangla Zuria	Alfana Jenjema	11.1926	36.747	15	Male	1	Negative	Yes	Female
Amhara	Dangla Zuria	Alfana Jenjema	11.1926	36.747	12	Male	1	Negative	Yes	Female
Amhara	Dangla Zuria	Alfana Jenjema	11.1926	36.747	13	Male	1	Negative	Yes	Female
Amhara	Dangla Zuria	Alfana Jenjema	11.1926	36.747	14	Male	1	Negative	Yes	Female
Amhara	Dangla Zuria	Alfana Jenjema	11.1926	36.747	12	Female	1	Negative	Yes	Female
Amhara	Dangla Zuria	Alfana Jenjema	11.1926	36.747	12	Female	1	Negative	Yes	Female
Amhara	Dangla Zuria	Alfana Jenjema	11.1926	36.747	13	Male	1	Negative	Yes	Female
Amhara	Dangla Zuria	Charra1	11.195	36.7647	12	Female	1	Negative	Yes	Female
Amhara	Dangla Zuria	Charra1	11.195	36.7647	13	Female	1	Negative	Yes	Female
Amhara	Dangla Zuria	Charra1	11.195	36.7647	10	Female	1	Negative	Yes	Female
Amhara	Dangla Zuria	Charra1	11.195	36.7647	11	Male	1	Negative	Yes	Female
Amhara	Dangla Zuria	Charra1	11.195	36.7647	13	Female	1	Negative	Yes	Female
Amhara	Dangla Zuria	Charra1	11.195	36.7647	11	Male	1	Negative	Yes	Female
Amhara	Dangla Zuria	Charra1	11.195	36.7647	11	Male	1	Negative	Yes	Female
Amhara	Dangla Zuria	Charra1	11.195	36.7647	12	Male	1	Negative	Yes	Female
Amhara	Dangla Zuria	Charra1	11.195	36.7647	13	Male	1	Negative	Yes	Female
Amhara	Dangla Zuria	Charra1	11.195	36.7647	11	Female	1	Negative	Yes	Female
Amhara	Dangla Zuria	Charra1	11.195	36.7647	12	Male	1	Negative	Yes	Female
Amhara	Dangla Zuria	Charra1	11.195	36.7647	12	Female	1	Negative	Yes	Female
Amhara	Dangla Zuria	Charra1	11.195	36.7647	11	Female	1	Negative	Yes	Female
Amhara	Dangla Zuria	Charra1	11.195	36.7647	12	Female	1	Negative	Yes	Female
Amhara	Dangla Zuria	Charra1	11.195	36.7647	11	Female	1	Negative	Yes	Female
Amhara	Dangla Zuria	Charra1	11.195	36.7647	10	Female	1	Negative	Yes	Female
Amhara	Dangla Zuria	Charra2	11.195	36.7647	13	Male	1	Negative	Yes	Female
Amhara	Dangla Zuria	Charra2	11.195	36.7647	12	Female	1	Negative	Yes	Female
Amhara	Dangla Zuria	Charra2	11.195	36.7647	13	Male	1	Negative	Yes	Female
Amhara	Dangla Zuria	Charra2	11.195	36.7647	11	Male	1	Negative	Yes	Female
Amhara	Dangla Zuria	Charra2	11.195	36.7647	13	Male	1	Negative	Yes	Female
Amhara	Dangla Zuria	Charra2	11.195	36.7647	12	Female	1	Negative	Yes	Female
Amhara	Dangla Zuria	Charra2	11.195	36.7647	12	Female	1	Negative	Yes	Female
Amhara	Dangla Zuria	Charra2	11.195	36.7647	13	Female	1	Negative	Yes	Female
Amhara	Dangla Zuria	Charra2	11.195	36.7647	14	Male	1	Negative	Yes	Female
Amhara	Dangla Zuria	Charra2	11.195	36.7647	15	Male	1	Negative	Yes	Female
Amhara	Dangla Zuria	Charra2	11.195	36.7647	10	Male	1	Negative	Yes	Female
Amhara	Dangla Zuria	Charra2	11.195	36.7647	15	Female	1	Negative	Yes	Female
Amhara	Dangla Zuria	Charra2	11.195	36.7647	12	Female	1	Negative	Yes	Female
Amhara	Dangla Zuria	Charra2	11.195	36.7647	14	Male	1	Negative	Yes	Female
Amhara	Dangla Zuria	Charra2	11.195	36.7647	13	Male	1	Negative	Yes	Female
Amhara	Dangla Zuria	Charra2	11.195	36.7647	12	Female	1	Negative	Yes	Female
Amhara	Dangla Zuria	Charra3	11.195	36.7647	12	Male	1	Negative	Yes	Female
Amhara	Dangla Zuria	Charra3	11.195	36.7647	12	Female	1	Negative	Yes	Female
Amhara	Dangla Zuria	Charra3	11.195	36.7647	12	Female	1	Negative	Yes	Female
Amhara	Dangla Zuria	Charra3	11.195	36.7647	10	Female	1	Negative	Yes	Female
Amhara	Dangla Zuria	Charra3	11.195	36.7647	13	Female	1	Negative	Yes	Female
Amhara	Dangla Zuria	Charra3	11.195	36.7647	12	Female	1	Negative	Yes	Female
Amhara	Dangla Zuria	Charra3	11.195	36.7647	10	Female	1	Negative	Yes	Female
Amhara	Dangla Zuria	Charra3	11.195	36.7647	13	Female	1	Negative	Yes	Female
Amhara	Dangla Zuria	Charra3	11.195	36.7647	11	Male	1	Negative	Yes	Female
Amhara	Dangla Zuria	Charra3	11.195	36.7647	13	Male	1	Negative	Yes	Female
Amhara	Dangla Zuria	Charra3	11.195	36.7647	14	Male	1	Negative	Yes	Female
Amhara	Dangla Zuria	Charra3	11.195	36.7647	13	Female	1	Negative	Yes	Female
Amhara	Dangla Zuria	Charra3	11.195	36.7647	12	Male	1	Negative	Yes	Female
Amhara	Dangla Zuria	Charra3	11.195	36.7647	13	Female	1	Negative	Yes	Female
Amhara	Dangla Zuria	Charra3	11.195	36.7647	13	Female	1	Negative	Yes	Female
Amhara	Dangla Zuria	Charra3	11.195	36.7647	13	Female	1	Negative	Yes	Female
Amhara	Dangla Zuria	Charra3	11.195	36.7647	12	Male	1	Negative	Yes	Female
Tigray	Adwa	gendebta 1	14.2344	39.0163	11	Female	1	Negative	Yes	Female
Tigray	Adwa	gendebta 1	14.2344	39.0163	14	Male	1	Negative	Yes	Female
Tigray	Adwa	gendebta 1	14.2344	39.0163	13	Female	1	Negative	Yes	Female
Tigray	Adwa	gendebta 1	14.2344	39.0163	10	Female	1	Negative	Yes	Female
Tigray	Adwa	gendebta 1	14.2344	39.0163	14	Male	1	Negative	Yes	Female
Tigray	Adwa	gendebta 1	14.2344	39.0163	11	Female	1	Negative	Yes	Female
Tigray	Adwa	gendebta 1	14.2344	39.0163	11	Female	1	Negative	Yes	Female
Tigray	Adwa	gendebta 1	14.2344	39.0163	14	Female	1	Negative	Yes	Female
Tigray	Adwa	gendebta 1	14.2344	39.0163	13	Female	1	Negative	Yes	Female
Tigray	Adwa	gendebta 1	14.2344	39.0163	11	Male	1	Negative	Yes	Female
Tigray	Adwa	gendebta 1	14.2344	39.0163	14	Female	1	Negative	Yes	Female
Tigray	Adwa	gendebta 1	14.2344	39.0163	11	Male	1	Negative	Yes	Female
Tigray	Adwa	gendebta 1	14.2344	39.0163	11	Male	1	Negative	Yes	Female
Tigray	Adwa	gendebta 1	14.2344	39.0163	11	Female	1	Negative	Yes	Female
Tigray	Adwa	gendebta 1	14.2344	39.0163	14	Male	1	Negative	Yes	Female
Tigray	Adwa	gendebta 1	14.2344	39.0163	14	Female	1	Negative	Yes	Female
Tigray	Adwa	gendebta 2	14.2344	39.0163	13	Female	1	Negative	Yes	Female
Tigray	Adwa	gendebta 2	14.2344	39.0163	13	Female	1	Negative	Yes	Female
Tigray	Adwa	gendebta 2	14.2344	39.0163	11	Male	1	Negative	Yes	Female
Tigray	Adwa	gendebta 2	14.2344	39.0163	13	Female	1	Negative	Yes	Female
Tigray	Adwa	gendebta 2	14.2344	39.0163	11	Male	1	Negative	Yes	Female
Tigray	Adwa	gendebta 2	14.2344	39.0163	13	Female	1	Negative	Yes	Female
Tigray	Adwa	gendebta 2	14.2344	39.0163	13	Female	1	Negative	Yes	Female
Tigray	Adwa	gendebta 2	14.2344	39.0163	13	Female	1	Negative	Yes	Female
Tigray	Adwa	gendebta 2	14.2344	39.0163	14	Male	1	Negative	Yes	Female
Tigray	Adwa	gendebta 2	14.2344	39.0163	11	Male	1	Negative	Yes	Female
Tigray	Adwa	gendebta 2	14.2344	39.0163	12	Male	1	Negative	Yes	Female
Tigray	Adwa	gendebta 2	14.2344	39.0163	11	Male	1	Negative	Yes	Female
Tigray	Adwa	gendebta 2	14.2344	39.0163	13	Male	1	Negative	Yes	Female
Tigray	Adwa	gendebta 2	14.2344	39.0163	13	Female	1	Negative	Yes	Female
Tigray	Adwa	gendebta 2	14.2344	39.0163	13	Male	1	Negative	Yes	Female
Tigray	Adwa	gendebta 2	14.2344	39.0163	11	Male	1	Negative	Yes	Female
Tigray	Adwa	kerene	14.3014	38.8803	13	Female	1	Negative	Yes	Female
Tigray	Adwa	kerene	14.3014	38.8803	12	Female	1	Negative	Yes	Female
Tigray	Adwa	kerene	14.3014	38.8803	13	Female	1	Negative	Yes	Female
Tigray	Adwa	kerene	14.3014	38.8803	13	Male	1	Negative	Yes	Female
Tigray	Adwa	kerene	14.3014	38.8803	13	Male	1	Negative	Yes	Female
Tigray	Adwa	kerene	14.3014	38.8803	14	Male	1	Negative	Yes	Female
Tigray	Adwa	kerene	14.3014	38.8803	14	Male	1	Negative	Yes	Female
Tigray	Adwa	kerene	14.3014	38.8803	12	Male	1	Negative	Yes	Female
Tigray	Adwa	kerene	14.3014	38.8803	13	Female	1	Negative	Yes	Female
Tigray	Adwa	kerene	14.3014	38.8803	14	Female	1	Negative	Yes	Female
Tigray	Adwa	kerene	14.3014	38.8803	14	Male	1	Negative	Yes	Female
Tigray	Adwa	kerene	14.3014	38.8803	13	Female	1	Negative	Yes	Female
Tigray	Adwa	kerene	14.3014	38.8803	14	Female	1	Negative	Yes	Female
Tigray	Adwa	kerene	14.3014	38.8803	14	Female	1	Negative	Yes	Female
Tigray	Adwa	kerene	14.3014	38.8803	13	Male	1	Negative	Yes	Female
Tigray	Adwa	kerene	14.3014	38.8803	14	Male	1	Negative	Yes	Female
Tigray	Adwa	mahzalo	14.1884	38.8434	11	Male	1	Negative	Yes	Female
Tigray	Adwa	mahzalo	14.1884	38.8434	11	Female	1	Negative	Yes	Female
Tigray	Adwa	mahzalo	14.1884	38.8434	9	Male	2	Negative	Yes	Female
Tigray	Adwa	mahzalo	14.1884	38.8434	11	Male	1	Negative	Yes	Female
Tigray	Adwa	mahzalo	14.1884	38.8434	10	Male	1	Negative	Yes	Female
Tigray	Adwa	mahzalo	14.1884	38.8434	9	Female	2	Negative	Yes	Female
Tigray	Adwa	mahzalo	14.1884	38.8434	10	Male	1	Negative	Yes	Female
Tigray	Adwa	mahzalo	14.1884	38.8434	10	Male	1	Negative	Yes	Female
Tigray	Adwa	mahzalo	14.1884	38.8434	9	Male	2	Negative	Yes	Female
Tigray	Adwa	mai daero(adwa) 2	14.251	38.887	14	Male	1	Negative	Yes	Female
Tigray	Adwa	mai daero(adwa) 2	14.251	38.887	11	Male	1	Negative	Yes	Female
Tigray	Adwa	mai daero(adwa) 2	14.251	38.887	13	Female	1	Negative	Yes	Female
Tigray	Adwa	mai daero(adwa) 2	14.251	38.887	12	Male	1	Negative	Yes	Female
Tigray	Adwa	mai daero(adwa) 2	14.251	38.887	14	Female	1	Negative	Yes	Female
Tigray	Adwa	mai daero(adwa) 2	14.251	38.887	13	Female	1	Negative	Yes	Female
Tigray	Adwa	mai daero(adwa) 2	14.251	38.887	14	Male	1	Negative	Yes	Female
Tigray	Adwa	mai daero(adwa) 2	14.251	38.887	14	Male	1	Negative	Yes	Female
Tigray	Adwa	mai daero(adwa) 2	14.251	38.887	11	Female	1	Negative	Yes	Female
Tigray	Adwa	mai daero(adwa) 2	14.251	38.887	11	Female	1	Negative	Yes	Female
Tigray	Adwa	mai daero(adwa) 2	14.251	38.887	12	Male	1	Negative	Yes	Female
Tigray	Adwa	mai daero(adwa) 2	14.251	38.887	13	Male	1	Negative	Yes	Female
Tigray	Adwa	mai daero(adwa) 2	14.251	38.887	11	Female	1	Negative	Yes	Female
Tigray	Adwa	mai daero(adwa) 2	14.251	38.887	13	Male	1	Negative	Yes	Female
Tigray	Adwa	mai daero(adwa) 2	14.251	38.887	12	Male	1	Negative	Yes	Female
Tigray	Adwa	mai daero(adwa) 2	14.251	38.887	14	Female	1	Negative	Yes	Female
Tigray	Adwa	maishiho1	14.1215	38.9541	13	Female	1	Negative	Yes	Female
Tigray	Adwa	maishiho1	14.1215	38.9541	14	Female	1	Negative	Yes	Female
Tigray	Adwa	maishiho1	14.1215	38.9541	14	Female	1	Negative	Yes	Female
Tigray	Adwa	maishiho1	14.1215	38.9541	14	Male	1	Negative	Yes	Female
Tigray	Adwa	maishiho1	14.1215	38.9541	14	Male	1	Negative	Yes	Female
Tigray	Adwa	maishiho1	14.1215	38.9541	14	Female	1	Negative	Yes	Female
Tigray	Adwa	maishiho1	14.1215	38.9541	12	Female	1	Negative	Yes	Female
Tigray	Adwa	maishiho1	14.1215	38.9541	10	Male	1	Negative	Yes	Female
Tigray	Adwa	maishiho1	14.1215	38.9541	14	Female	1	Negative	Yes	Female
Tigray	Adwa	maishiho1	14.1215	38.9541	14	Male	1	Negative	Yes	Female
Tigray	Adwa	maishiho1	14.1215	38.9541	12	Female	1	Negative	Yes	Female
Tigray	Adwa	maishiho1	14.1215	38.9541	14	Male	1	Negative	Yes	Female
Tigray	Adwa	maishiho1	14.1215	38.9541	13	Male	1	Negative	Yes	Female
Tigray	Adwa	maishiho1	14.1215	38.9541	13	Male	1	Negative	Yes	Female
Tigray	Adwa	maishiho1	14.1215	38.9541	13	Male	1	Negative	Yes	Female
Tigray	Adwa	maishiho1	14.1215	38.9541	13	Female	1	Negative	Yes	Female
Tigray	Adwa	maishiho2	14.1215	38.9541	14	Female	1	Negative	Yes	Female
Tigray	Adwa	maishiho2	14.1215	38.9541	14	Male	1	Negative	Yes	Female
Tigray	Adwa	maishiho2	14.1215	38.9541	13	Male	1	Negative	Yes	Female
Tigray	Adwa	maishiho2	14.1215	38.9541	14	Male	1	Negative	Yes	Female
Tigray	Adwa	maishiho2	14.1215	38.9541	14	Male	1	Negative	Yes	Female
Tigray	Adwa	maishiho2	14.1215	38.9541	14	Male	1	Negative	Yes	Female
Tigray	Adwa	maishiho2	14.1215	38.9541	14	Male	1	Negative	Yes	Female
Tigray	Adwa	maishiho2	14.1215	38.9541	14	Male	1	Negative	Yes	Female
Tigray	Adwa	maishiho2	14.1215	38.9541	14	Male	1	Negative	Yes	Female
Tigray	Adwa	maishiho2	14.1215	38.9541	14	Male	1	Negative	Yes	Female
Tigray	Adwa	maishiho2	14.1215	38.9541	13	Male	1	Negative	Yes	Female
Tigray	Adwa	maishiho2	14.1215	38.9541	14	Female	1	Negative	Yes	Female
Tigray	Adwa	maishiho2	14.1215	38.9541	14	Male	1	Negative	Yes	Female
Tigray	Adwa	maishiho2	14.1215	38.9541	13	Female	1	Negative	Yes	Female
Tigray	Adwa	maishiho2	14.1215	38.9541	13	Male	1	Negative	Yes	Female
Tigray	Adwa	maishiho2	14.1215	38.9541	13	Male	1	Negative	Yes	Female
Tigray	Adwa	mai tiume	14.1101	38.9004	10	Male	1	Negative	Yes	Female
Tigray	Adwa	mai tiume	14.1101	38.9004	10	Male	1	Negative	Yes	Female
Tigray	Adwa	mai tiume	14.1101	38.9004	11	Female	1	Negative	Yes	Female
Tigray	Adwa	mai tiume	14.1101	38.9004	12	Male	1	Negative	Yes	Female
Tigray	Adwa	mai tiume	14.1101	38.9004	14	Male	1	Negative	Yes	Female
Tigray	Adwa	mai tiume	14.1101	38.9004	14	Male	1	Negative	Yes	Female
Tigray	Adwa	mai tiume	14.1101	38.9004	12	Male	1	Negative	Yes	Female
Tigray	Adwa	mai tiume	14.1101	38.9004	12	Male	1	Negative	Yes	Female
Tigray	Adwa	mai tiume	14.1101	38.9004	14	Male	1	Negative	Yes	Female
Tigray	Adwa	mai tiume	14.1101	38.9004	12	Female	1	Negative	Yes	Female
Tigray	Adwa	mai tiume	14.1101	38.9004	12	Female	1	Negative	Yes	Female
Tigray	Adwa	mai tiume	14.1101	38.9004	12	Female	1	Negative	Yes	Female
Tigray	Adwa	mai tiume	14.1101	38.9004	14	Female	1	Negative	Yes	Female
Tigray	Adwa	mai tiume	14.1101	38.9004	13	Female	1	Negative	Yes	Female
Tigray	Adwa	mai tiume	14.1101	38.9004	12	Male	1	Negative	Yes	Female
Tigray	Adwa	mai tiume	14.1101	38.9004	12	Male	1	Negative	Yes	Female
Tigray	Adwa	mariam shewito 1	14.2186	38.9557	14	Female	1	Negative	Yes	Female
Tigray	Adwa	mariam shewito 1	14.2186	38.9557	13	Male	1	Negative	Yes	Female
Tigray	Adwa	mariam shewito 1	14.2186	38.9557	10	Male	1	Negative	Yes	Female
Tigray	Adwa	mariam shewito 1	14.2186	38.9557	14	Female	1	Negative	Yes	Female
Tigray	Adwa	mariam shewito 1	14.2186	38.9557	14	Female	1	Negative	Yes	Female
Tigray	Adwa	mariam shewito 1	14.2186	38.9557	13	Male	1	Negative	Yes	Female
Tigray	Adwa	mariam shewito 1	14.2186	38.9557	13	Female	1	Negative	Yes	Female
Tigray	Adwa	mariam shewito 1	14.2186	38.9557	14	Male	1	Negative	Yes	Female
Tigray	Adwa	mariam shewito 1	14.2186	38.9557	14	Male	1	Negative	Yes	Female
Tigray	Adwa	mariam shewito 1	14.2186	38.9557	13	Male	1	Negative	Yes	Female
Tigray	Adwa	mariam shewito 1	14.2186	38.9557	14	Male	1	Negative	Yes	Female
Tigray	Adwa	mariam shewito 1	14.2186	38.9557	14	Male	1	Negative	Yes	Female
Tigray	Adwa	mariam shewito 1	14.2186	38.9557	13	Male	1	Negative	Yes	Female
Tigray	Adwa	mariam shewito 1	14.2186	38.9557	14	Male	1	Negative	Yes	Female
Tigray	Adwa	mariam shewito 1	14.2186	38.9557	12	Female	1	Negative	Yes	Female
Tigray	Adwa	mariam shewito 1	14.2186	38.9557	14	Female	1	Negative	Yes	Female
Tigray	Adwa	mariam shewito 2	14.2186	38.9557	9	Female	2	Negative	Yes	Female
Tigray	Adwa	mariam shewito 2	14.2186	38.9557	10	Female	1	Negative	Yes	Female
Tigray	Adwa	mariam shewito 2	14.2186	38.9557	14	Male	1	Negative	Yes	Female
Tigray	Adwa	mariam shewito 2	14.2186	38.9557	14	Female	1	Negative	Yes	Female
Tigray	Adwa	mariam shewito 2	14.2186	38.9557	10	Male	1	Negative	Yes	Female
Tigray	Adwa	mariam shewito 2	14.2186	38.9557	13	Male	1	Negative	Yes	Female
Tigray	Adwa	mariam shewito 2	14.2186	38.9557	10	Male	1	Negative	Yes	Female
Tigray	Adwa	mariam shewito 2	14.2186	38.9557	10	Female	1	Negative	Yes	Female
Tigray	Adwa	mariam shewito 2	14.2186	38.9557	10	Male	1	Negative	Yes	Female
Tigray	Adwa	mariam shewito 2	14.2186	38.9557	13	Female	1	Negative	Yes	Female
Tigray	Adwa	mariam shewito 2	14.2186	38.9557	13	Male	1	Negative	Yes	Female
Tigray	Adwa	mariam shewito 2	14.2186	38.9557	13	Female	1	Negative	Yes	Female
Tigray	Adwa	mariam shewito 2	14.2186	38.9557	11	Female	1	Negative	Yes	Female
Tigray	Adwa	mariam shewito 2	14.2186	38.9557	13	Female	1	Negative	Yes	Female
Tigray	Adwa	mariam shewito 2	14.2186	38.9557	13	Male	1	Negative	Yes	Female
Tigray	Adwa	mariam shewito 2	14.2186	38.9557	13	Female	1	Negative	Yes	Female
Tigray	Adwa	mlahay	14.0806	38.9336	13	Female	1	Positive	Yes	Female
Tigray	Adwa	mlahay	14.0806	38.9336	12	Male	1	Negative	Yes	Female
Tigray	Adwa	mlahay	14.0806	38.9336	12	Male	1	Negative	Yes	Female
Tigray	Adwa	mlahay	14.0806	38.9336	10	Female	1	Negative	Yes	Female
Tigray	Adwa	mlahay	14.0806	38.9336	13	Female	1	Negative	Yes	Female
Tigray	Adwa	mlahay	14.0806	38.9336	13	Male	1	Negative	Yes	Female
Tigray	Adwa	mlahay	14.0806	38.9336	13	Female	1	Negative	Yes	Female
Tigray	Adwa	mlahay	14.0806	38.9336	12	Male	1	Negative	Yes	Female
Tigray	Adwa	mlahay	14.0806	38.9336	10	Male	1	Negative	Yes	Female
Tigray	Adwa	mlahay	14.0806	38.9336	13	Female	1	Negative	Yes	Female
Tigray	Adwa	mlahay	14.0806	38.9336	13	Female	1	Negative	Yes	Female
Tigray	Adwa	mlahay	14.0806	38.9336	13	Female	1	Negative	Yes	Female
Tigray	Adwa	mlahay	14.0806	38.9336	13	Male	1	Negative	Yes	Female
Tigray	Adwa	mlahay	14.0806	38.9336	14	Female	1	Negative	Yes	Female
Tigray	Adwa	mlahay	14.0806	38.9336	13	Male	1	Negative	Yes	Female
Tigray	Adwa	mlahay	14.0806	38.9336	11	Male	1	Negative	Yes	Female
Tigray	Adwa	raeyo	14.2284	39.0073	10	Female	1	Negative	Yes	Female
Tigray	Adwa	raeyo	14.2284	39.0073	10	Female	1	Negative	Yes	Female
Tigray	Adwa	raeyo	14.2284	39.0073	9	Female	2	Negative	Yes	Female
Tigray	Adwa	raeyo	14.2284	39.0073	12	Male	1	Negative	Yes	Female
Tigray	Adwa	raeyo	14.2284	39.0073	10	Female	1	Negative	Yes	Female
Tigray	Adwa	raeyo	14.2284	39.0073	11	Female	1	Negative	Yes	Female
Tigray	Adwa	raeyo	14.2284	39.0073	10	Male	1	Negative	Yes	Female
Tigray	Adwa	raeyo	14.2284	39.0073	10	Female	1	Negative	Yes	Female
Tigray	Adwa	raeyo	14.2284	39.0073	10	Female	1	Negative	Yes	Female
Tigray	Adwa	raeyo	14.2284	39.0073	12	Male	1	Negative	Yes	Female
Tigray	Adwa	raeyo	14.2284	39.0073	11	Male	1	Negative	Yes	Female
Tigray	Adwa	raeyo	14.2284	39.0073	12	Male	1	Negative	Yes	Female
Tigray	Adwa	raeyo	14.2284	39.0073	11	Female	1	Negative	Yes	Female
Tigray	Adwa	raeyo	14.2284	39.0073	11	Male	1	Negative	Yes	Female
Tigray	Adwa	raeyo	14.2284	39.0073	12	Male	1	Negative	Yes	Female
Tigray	Adwa	raeyo	14.2284	39.0073	11	Male	1	Negative	Yes	Female
Tigray	Adwa	shetene	14.2643	39.0181	10	Male	1	Negative	Yes	Female
Tigray	Adwa	shetene	14.2643	39.0181	11	Female	1	Negative	Yes	Female
Tigray	Adwa	shetene	14.2643	39.0181	11	Male	1	Negative	Yes	Female
Tigray	Adwa	shetene	14.2643	39.0181	11	Female	1	Negative	Yes	Female
Tigray	Adwa	shetene	14.2643	39.0181	10	Female	1	Negative	Yes	Female
Tigray	Adwa	shetene	14.2643	39.0181	10	Male	1	Negative	Yes	Female
Tigray	Adwa	shetene	14.2643	39.0181	10	Male	1	Negative	Yes	Female
Tigray	Adwa	shetene	14.2643	39.0181	11	Male	1	Negative	Yes	Female
Tigray	Adwa	shetene	14.2643	39.0181	11	Male	1	Negative	Yes	Female
Tigray	Adwa	shetene	14.2643	39.0181	10	Male	1	Negative	Yes	Female
Tigray	Adwa	shetene	14.2643	39.0181	14	Male	1	Negative	Yes	Female
Tigray	Adwa	shetene	14.2643	39.0181	10	Female	1	Negative	Yes	Female
Tigray	Adwa	shetene	14.2643	39.0181	10	Female	1	Negative	Yes	Female
Tigray	Adwa	shetene	14.2643	39.0181	11	Male	1	Negative	Yes	Female
Tigray	Adwa	shetene	14.2643	39.0181	10	Male	1	Negative	Yes	Female
Tigray	Adwa	shetene	14.2643	39.0181	11	Female	1	Negative	Yes	Female
Tigray	Adwa	tahtay adibahri 2	14.2031	39.0369	14	Male	1	Negative	Yes	Female
Tigray	Adwa	tahtay adibahri 2	14.2031	39.0369	13	Male	1	Negative	Yes	Female
Tigray	Adwa	tahtay adibahri 2	14.2031	39.0369	10	Female	1	Negative	Yes	Female
Tigray	Adwa	tahtay adibahri 2	14.2031	39.0369	13	Female	1	Negative	Yes	Female
Tigray	Adwa	tahtay adibahri 2	14.2031	39.0369	10	Female	1	Negative	Yes	Female
Tigray	Adwa	tahtay adibahri 2	14.2031	39.0369	10	Male	1	Negative	Yes	Female
Tigray	Adwa	tahtay adibahri 2	14.2031	39.0369	10	Female	1	Negative	Yes	Female
Tigray	Adwa	tahtay adibahri 2	14.2031	39.0369	13	Male	1	Negative	Yes	Female
Tigray	Adwa	tahtay adibahri 2	14.2031	39.0369	10	Male	1	Negative	Yes	Female
Tigray	Adwa	tahtay adibahri 2	14.2031	39.0369	13	Male	1	Negative	Yes	Female
Tigray	Adwa	tahtay adibahri 2	14.2031	39.0369	13	Female	1	Negative	Yes	Female
Tigray	Adwa	tahtay adibahri 2	14.2031	39.0369	12	Female	1	Negative	Yes	Female
Tigray	Adwa	tahtay adibahri 2	14.2031	39.0369	13	Male	1	Negative	Yes	Female
Tigray	Adwa	tahtay adibahri 2	14.2031	39.0369	13	Male	1	Negative	Yes	Female
Tigray	Adwa	tahtay adibahri 2	14.2031	39.0369	12	Female	1	Negative	Yes	Female
Tigray	Adwa	tahtay adibahri 2	14.2031	39.0369	10	Male	1	Negative	Yes	Female
Tigray	Adwa	tahtay legomti 1	14.0784	38.9717	11	Female	1	Negative	Yes	Female
Tigray	Adwa	tahtay legomti 1	14.0784	38.9717	13	Male	1	Negative	Yes	Female
Tigray	Adwa	tahtay legomti 1	14.0784	38.9717	13	Female	1	Negative	Yes	Female
Tigray	Adwa	tahtay legomti 1	14.0784	38.9717	10	Female	1	Negative	Yes	Female
Tigray	Adwa	tahtay legomti 1	14.0784	38.9717	13	Male	1	Negative	Yes	Female
Tigray	Adwa	tahtay legomti 1	14.0784	38.9717	12	Female	1	Negative	Yes	Female
Tigray	Adwa	tahtay legomti 1	14.0784	38.9717	13	Male	1	Negative	Yes	Female
Tigray	Adwa	tahtay legomti 1	14.0784	38.9717	13	Male	1	Negative	Yes	Female
Tigray	Adwa	tahtay legomti 1	14.0784	38.9717	10	Male	1	Negative	Yes	Female
Tigray	Adwa	tahtay legomti 1	14.0784	38.9717	12	Female	1	Negative	Yes	Female
Tigray	Adwa	tahtay legomti 1	14.0784	38.9717	14	Male	1	Negative	Yes	Female
Tigray	Adwa	tahtay legomti 1	14.0784	38.9717	13	Male	1	Negative	Yes	Female
Tigray	Adwa	tahtay legomti 1	14.0784	38.9717	12	Female	1	Negative	Yes	Female
Tigray	Adwa	tahtay legomti 1	14.0784	38.9717	12	Female	1	Negative	Yes	Female
Tigray	Adwa	tahtay legomti 1	14.0784	38.9717	14	Female	1	Negative	Yes	Female
Tigray	Adwa	tahtay legomti 1	14.0784	38.9717	12	Male	1	Negative	Yes	Female
Tigray	Adwa	tahtay legomti 2	14.0784	38.9717	14	Male	1	Negative	Yes	Female
Tigray	Adwa	tahtay legomti 2	14.0784	38.9717	14	Female	1	Negative	Yes	Female
Tigray	Adwa	tahtay legomti 2	14.0784	38.9717	14	Male	1	Negative	Yes	Female
Tigray	Adwa	tahtay legomti 2	14.0784	38.9717	14	Female	1	Negative	Yes	Female
Tigray	Adwa	tahtay legomti 2	14.0784	38.9717	14	Female	1	Negative	Yes	Female
Tigray	Adwa	tahtay legomti 2	14.0784	38.9717	14	Male	1	Negative	Yes	Female
Tigray	Adwa	tahtay legomti 2	14.0784	38.9717	14	Female	1	Negative	Yes	Female
Tigray	Adwa	tahtay legomti 2	14.0784	38.9717	14	Male	1	Negative	Yes	Female
Tigray	Adwa	tahtay legomti 2	14.0784	38.9717	14	Female	1	Negative	Yes	Female
Tigray	Adwa	tahtay legomti 2	14.0784	38.9717	13	Male	1	Negative	Yes	Female
Tigray	Adwa	tahtay legomti 2	14.0784	38.9717	13	Female	1	Negative	Yes	Female
Tigray	Adwa	tahtay legomti 2	14.0784	38.9717	14	Male	1	Negative	Yes	Female
Tigray	Adwa	tahtay legomti 2	14.0784	38.9717	14	Female	1	Negative	Yes	Female
Tigray	Adwa	tahtay legomti 2	14.0784	38.9717	14	Female	1	Negative	Yes	Female
Tigray	Adwa	tahtay legomti 2	14.0784	38.9717	13	Male	1	Negative	Yes	Female
Tigray	Adwa	tahtay legomti 2	14.0784	38.9717	14	Male	1	Negative	Yes	Female
Tigray	Adwa	una merid(euna merid)	14.1784	38.9208	12	Male	1	Negative	Yes	Female
Tigray	Adwa	una merid(euna merid)	14.1784	38.9208	11	Female	1	Negative	Yes	Female
Tigray	Adwa	una merid(euna merid)	14.1784	38.9208	10	Female	1	Negative	Yes	Female
Tigray	Adwa	una merid(euna merid)	14.1784	38.9208	14	Female	1	Negative	Yes	Female
Tigray	Adwa	una merid(euna merid)	14.1784	38.9208	12	Male	1	Negative	Yes	Female
Tigray	Adwa	una merid(euna merid)	14.1784	38.9208	13	Female	1	Negative	Yes	Female
Tigray	Adwa	una merid(euna merid)	14.1784	38.9208	12	Female	1	Negative	Yes	Female
Tigray	Adwa	una merid(euna merid)	14.1784	38.9208	12	Male	1	Negative	Yes	Female
Tigray	Adwa	una merid(euna merid)	14.1784	38.9208	13	Male	1	Negative	Yes	Female
Tigray	Adwa	una merid(euna merid)	14.1784	38.9208	12	Male	1	Negative	Yes	Female
Tigray	Adwa	una merid(euna merid)	14.1784	38.9208	14	Male	1	Negative	Yes	Female
Tigray	Adwa	una merid(euna merid)	14.1784	38.9208	12	Female	1	Negative	Yes	Female
Tigray	Adwa	una merid(euna merid)	14.1784	38.9208	10	Female	1	Negative	Yes	Female
Tigray	Adwa	una merid(euna merid)	14.1784	38.9208	13	Female	1	Negative	Yes	Female
Tigray	Adwa	una merid(euna merid)	14.1784	38.9208	11	Male	1	Negative	Yes	Female
Tigray	Adwa	una merid(euna merid)	14.1784	38.9208	10	Male	1	Negative	Yes	Female
Tigray	Adwa	yiha 2	14.2813	39.0159	14	Male	1	Negative	Yes	Female
Tigray	Adwa	yiha 2	14.2813	39.0159	14	Male	1	Negative	Yes	Female
Tigray	Adwa	yiha 2	14.2813	39.0159	13	Male	1	Negative	Yes	Female
Tigray	Adwa	yiha 2	14.2813	39.0159	13	Male	1	Negative	Yes	Female
Tigray	Adwa	yiha 2	14.2813	39.0159	13	Male	1	Negative	Yes	Female
Tigray	Adwa	yiha 2	14.2813	39.0159	14	Male	1	Negative	Yes	Female
Tigray	Adwa	yiha 2	14.2813	39.0159	13	Male	1	Negative	Yes	Female
Tigray	Adwa	yiha 2	14.2813	39.0159	14	Female	1	Negative	Yes	Female
Tigray	Adwa	yiha 2	14.2813	39.0159	14	Male	1	Negative	Yes	Female
Tigray	Adwa	yiha 2	14.2813	39.0159	13	Male	1	Negative	Yes	Female
Tigray	Adwa	yiha 2	14.2813	39.0159	14	Female	1	Negative	Yes	Female
Tigray	Adwa	yiha 2	14.2813	39.0159	14	Female	1	Negative	Yes	Female
Tigray	Adwa	yiha 2	14.2813	39.0159	14	Female	1	Negative	Yes	Female
Tigray	Adwa	yiha 2	14.2813	39.0159	13	Female	1	Negative	Yes	Female
Tigray	Adwa	yiha 2	14.2813	39.0159	12	Female	1	Negative	Yes	Female
Tigray	Adwa	yiha 2	14.2813	39.0159	14	Female	1	Negative	Yes	Female
Tigray	Adwa	ziban edaga 1	14.1277	39.0073	10	Male	1	Negative	Yes	Female
Tigray	Adwa	ziban edaga 1	14.1277	39.0073	13	Female	1	Negative	Yes	Female
Tigray	Adwa	ziban edaga 1	14.1277	39.0073	12	Female	1	Negative	Yes	Female
Tigray	Adwa	ziban edaga 1	14.1277	39.0073	14	Male	1	Negative	Yes	Female
Tigray	Adwa	ziban edaga 1	14.1277	39.0073	10	Male	1	Negative	Yes	Female
Tigray	Adwa	ziban edaga 1	14.1277	39.0073	10	Female	1	Negative	Yes	Female
Tigray	Adwa	ziban edaga 1	14.1277	39.0073	14	Male	1	Negative	Yes	Female
Tigray	Adwa	ziban edaga 1	14.1277	39.0073	10	Male	1	Negative	Yes	Female
Tigray	Adwa	ziban edaga 1	14.1277	39.0073	14	Female	1	Negative	Yes	Female
Tigray	Adwa	ziban edaga 1	14.1277	39.0073	14	Female	1	Negative	Yes	Female
Tigray	Adwa	ziban edaga 1	14.1277	39.0073	14	Male	1	Negative	Yes	Female
Tigray	Adwa	ziban edaga 1	14.1277	39.0073	14	Female	1	Negative	Yes	Female
Tigray	Adwa	ziban edaga 1	14.1277	39.0073	14	Male	1	Negative	Yes	Female
Tigray	Adwa	ziban edaga 1	14.1277	39.0073	14	Male	1	Negative	Yes	Female
Tigray	Adwa	ziban edaga 1	14.1277	39.0073	14	Male	1	Negative	Yes	Female
Tigray	Adwa	ziban edaga 1	14.1277	39.0073	13	Male	1	Negative	Yes	Female
Tigray	Adwa	ziban edaga 2	14.1277	39.0073	12	Male	1	Negative	Yes	Female
Tigray	Adwa	ziban edaga 2	14.1277	39.0073	14	Male	1	Negative	Yes	Female
Tigray	Adwa	ziban edaga 2	14.1277	39.0073	14	Female	1	Negative	Yes	Female
Tigray	Adwa	ziban edaga 2	14.1277	39.0073	13	Female	1	Negative	Yes	Female
Tigray	Adwa	ziban edaga 2	14.1277	39.0073	14	Male	1	Negative	Yes	Female
Tigray	Adwa	ziban edaga 2	14.1277	39.0073	14	Female	1	Negative	Yes	Female
Tigray	Adwa	ziban edaga 2	14.1277	39.0073	14	Male	1	Negative	Yes	Female
Tigray	Adwa	ziban edaga 2	14.1277	39.0073	13	Male	1	Negative	Yes	Female
Tigray	Adwa	ziban edaga 2	14.1277	39.0073	14	Male	1	Negative	Yes	Female
Tigray	Adwa	ziban edaga 2	14.1277	39.0073	13	Male	1	Negative	Yes	Female
Tigray	Adwa	ziban edaga 2	14.1277	39.0073	13	Male	1	Negative	Yes	Female
Tigray	Adwa	ziban edaga 2	14.1277	39.0073	14	Male	1	Negative	Yes	Female
Tigray	Adwa	ziban edaga 2	14.1277	39.0073	13	Male	1	Negative	Yes	Female
Tigray	Adwa	ziban edaga 2	14.1277	39.0073	14	Female	1	Negative	Yes	Female
Tigray	Adwa	ziban edaga 2	14.1277	39.0073	13	Female	1	Negative	Yes	Female
Tigray	Adwa	ziban edaga 2	14.1277	39.0073	14	Female	1	Negative	Yes	Female
Tigray	Gulomekeda	faqhada 02	14.4004	39.379	14	Female	1	Negative	Yes	Female
Tigray	Gulomekeda	faqhada 02	14.4004	39.379	13	Female	1	Negative	Yes	Female
Tigray	Gulomekeda	faqhada 02	14.4004	39.379	12	Male	1	Negative	Yes	Female
Tigray	Gulomekeda	faqhada 02	14.4004	39.379	10	Female	2	Negative	Yes	Female
Tigray	Gulomekeda	faqhada 02	14.4004	39.379	10	Male	2	Negative	Yes	Female
Tigray	Gulomekeda	faqhada 02	14.4004	39.379	9	Female	2	Negative	Yes	Female
Tigray	Gulomekeda	faqhada 02	14.4004	39.379	10	Female	2	Negative	Yes	Female
Tigray	Gulomekeda	faqhada 02	14.4004	39.379	10	Female	2	Negative	Yes	Female
Tigray	Gulomekeda	faqhada 02	14.4004	39.379	10	Male	2	Negative	Yes	Female
Tigray	Gulomekeda	faqhada 02	14.4004	39.379	9	Female	2	Negative	Yes	Female
Tigray	Gulomekeda	faqhada 02	14.4004	39.379	14	Female	1	Negative	Yes	Female
Tigray	Gulomekeda	faqhada 02	14.4004	39.379	14	Female	1	Negative	Yes	Female
Tigray	Gulomekeda	faqhada 02	14.4004	39.379	10	Female	2	Negative	Yes	Female
Tigray	Gulomekeda	faqhada 02	14.4004	39.379	12	Female	1	Negative	Yes	Female
Tigray	Gulomekeda	faqhada 02	14.4004	39.379	12	Male	1	Negative	Yes	Female
Tigray	Gulomekeda	faqhada 02	14.4004	39.379	10	Male	2	Negative	Yes	Female
Tigray	Gulomekeda	faqhada 02	14.4004	39.379	11	Female	2	Negative	Yes	Female
Tigray	Gulomekeda	faqhada 02	14.4004	39.379	12	Female	1	Negative	Yes	Female
Tigray	Gulomekeda	faqhada 02	14.4004	39.379	13	Female	1	Negative	Yes	Female
Tigray	Gulomekeda	gieges	14.3914	39.3579	9	Male	2	Negative	Yes	Female
Tigray	Gulomekeda	gieges	14.3914	39.3579	10	Male	1	Negative	Yes	Female
Tigray	Gulomekeda	gieges	14.3914	39.3579	11	Female	1	Negative	Yes	Female
Tigray	Gulomekeda	gieges	14.3914	39.3579	13	Male	1	Negative	Yes	Female
Tigray	Gulomekeda	gieges	14.3914	39.3579	11	Male	1	Negative	Yes	Female
Tigray	Gulomekeda	gieges	14.3914	39.3579	13	Male	1	Negative	Yes	Female
Tigray	Gulomekeda	gieges	14.3914	39.3579	12	Female	1	Negative	Yes	Female
Tigray	Gulomekeda	gieges	14.3914	39.3579	10	Female	1	Negative	Yes	Female
Tigray	Gulomekeda	gieges	14.3914	39.3579	10	Female	2	Negative	Yes	Female
Tigray	Gulomekeda	gieges	14.3914	39.3579	13	Male	1	Negative	Yes	Female
Tigray	Gulomekeda	gieges	14.3914	39.3579	14	Male	1	Negative	Yes	Female
Tigray	Gulomekeda	Haven(kutn) 02	14.4139	39.4684	10	Male	1	Negative	Yes	Female
Tigray	Gulomekeda	Haven(kutn) 02	14.4139	39.4684	11	Male	1	Negative	Yes	Female
Tigray	Gulomekeda	Haven(kutn) 02	14.4139	39.4684	11	Female	1	Negative	Yes	Female
Tigray	Gulomekeda	Haven(kutn) 02	14.4139	39.4684	12	Male	1	Negative	Yes	Female
Tigray	Gulomekeda	Haven(kutn) 02	14.4139	39.4684	9	Male	2	Negative	Yes	Female
Tigray	Gulomekeda	Haven(kutn) 02	14.4139	39.4684	11	Female	1	Negative	Yes	Female
Tigray	Gulomekeda	Haven(kutn) 02	14.4139	39.4684	13	Male	1	Negative	Yes	Female
Tigray	Gulomekeda	Haven(kutn) 02	14.4139	39.4684	13	Female	1	Negative	Yes	Female
Tigray	Gulomekeda	Haven(kutn) 02	14.4139	39.4684	9	Female	2	Negative	Yes	Female
Tigray	Gulomekeda	Haven(kutn) 02	14.4139	39.4684	13	Male	1	Negative	Yes	Female
Tigray	Gulomekeda	Haven(kutn) 02	14.4139	39.4684	13	Female	1	Negative	Yes	Female
Tigray	Gulomekeda	Haven(kutn) 02	14.4139	39.4684	14	Female	1	Negative	Yes	Female
Tigray	Gulomekeda	Haven(kutn) 02	14.4139	39.4684	12	Male	1	Negative	Yes	Female
Tigray	Gulomekeda	Haven(kutn) 02	14.4139	39.4684	11	Male	1	Negative	Yes	Female
Tigray	Gulomekeda	Haven(kutn) 02	14.4139	39.4684	9	Male	2	Negative	Yes	Female
Tigray	Gulomekeda	Haven(kutn) 02	14.4139	39.4684	10	Male	1	Negative	Yes	Female
Tigray	Gulomekeda	hadush adi	14.4642	39.3655	11	Male	1	Negative	Yes	Female
Tigray	Gulomekeda	hadush adi	14.4642	39.3655	11	Male	1	Negative	Yes	Female
Tigray	Gulomekeda	hadush adi	14.4642	39.3655	14	Female	1	Negative	Yes	Female
Tigray	Gulomekeda	hadush adi	14.4642	39.3655	13	Female	2	Negative	Yes	Female
Tigray	Gulomekeda	hadush adi	14.4642	39.3655	11	Male	1	Negative	Yes	Female
Tigray	Gulomekeda	hadush adi	14.4642	39.3655	12	Male	1	Negative	Yes	Female
Tigray	Gulomekeda	hadush adi	14.4642	39.3655	14	Female	1	Negative	Yes	Female
Tigray	Gulomekeda	hadush adi	14.4642	39.3655	10	Male	2	Negative	Yes	Female
Tigray	Gulomekeda	hadush adi	14.4642	39.3655	11	Female	1	Negative	Yes	Female
Tigray	Gulomekeda	hadush adi	14.4642	39.3655	11	Male	1	Negative	Yes	Female
Tigray	Gulomekeda	hadush adi	14.4642	39.3655	11	Male	1	Negative	Yes	Female
Tigray	Gulomekeda	hadush adi	14.4642	39.3655	11	Male	1	Negative	Yes	Female
Tigray	Gulomekeda	hadush adi	14.4642	39.3655	11	Female	1	Negative	Yes	Female
Tigray	Gulomekeda	hadush adi	14.4642	39.3655	13	Female	1	Negative	Yes	Female
Tigray	Gulomekeda	hadush adi	14.4642	39.3655	11	Male	1	Negative	Yes	Female
Tigray	Gulomekeda	hadush adi	14.4642	39.3655	13	Male	1	Negative	Yes	Female
Tigray	Gulomekeda	hadush adi	14.4642	39.3655	10	Female	1	Negative	Yes	Female
Tigray	Gulomekeda	hadush adi	14.4642	39.3655	11	Male	1	Negative	Yes	Female
Tigray	Gulomekeda	hadush adi	14.4642	39.3655	11	Male	1	Negative	Yes	Female
Tigray	Gulomekeda	hadush adi	14.4642	39.3655	12	Female	1	Negative	Yes	Female
Tigray	Gulomekeda	kokeb	14.3331	39.4936	9	Male	2	Negative	Yes	Female
Tigray	Gulomekeda	kokeb	14.3331	39.4936	10	Female	2	Negative	Yes	Female
Tigray	Gulomekeda	kokeb	14.3331	39.4936	12	Male	1	Negative	Yes	Female
Tigray	Gulomekeda	kokeb	14.3331	39.4936	10	Female	2	Negative	Yes	Female
Tigray	Gulomekeda	kokeb	14.3331	39.4936	10	Male	2	Negative	Yes	Female
Tigray	Gulomekeda	kokeb	14.3331	39.4936	10	Female	2	Negative	Yes	Female
Tigray	Gulomekeda	kokeb	14.3331	39.4936	10	Female	2	Negative	Yes	Female
Tigray	Gulomekeda	kokeb	14.3331	39.4936	11	Male	1	Negative	Yes	Female
Tigray	Gulomekeda	kokeb	14.3331	39.4936	10	Female	2	Negative	Yes	Female
Tigray	Gulomekeda	kokeb	14.3331	39.4936	11	Male	1	Negative	Yes	Female
Tigray	Gulomekeda	mai merkai	14.3806	39.2919	14	Male	1	Negative	Yes	Female
Tigray	Gulomekeda	mai merkai	14.3806	39.2919	13	Male	1	Negative	Yes	Female
Tigray	Gulomekeda	mai merkai	14.3806	39.2919	11	Male	1	Negative	Yes	Female
Tigray	Gulomekeda	mai merkai	14.3806	39.2919	14	Female	1	Negative	Yes	Female
Tigray	Gulomekeda	mai merkai	14.3806	39.2919	13	Male	1	Negative	Yes	Female
Tigray	Gulomekeda	mai merkai	14.3806	39.2919	14	Male	1	Negative	Yes	Female
Tigray	Gulomekeda	mai merkai	14.3806	39.2919	14	Female	1	Negative	Yes	Female
Tigray	Gulomekeda	mai merkai	14.3806	39.2919	12	Female	1	Negative	Yes	Female
Tigray	Gulomekeda	mai merkai	14.3806	39.2919	14	Male	1	Negative	Yes	Female
Tigray	Gulomekeda	mai merkai	14.3806	39.2919	14	Female	1	Negative	Yes	Female
Tigray	Gulomekeda	mai merkai	14.3806	39.2919	13	Female	1	Negative	Yes	Female
Tigray	Gulomekeda	mai merkai	14.3806	39.2919	12	Female	1	Negative	Yes	Female
Tigray	Gulomekeda	mai merkai	14.3806	39.2919	14	Male	1	Negative	Yes	Female
Tigray	Gulomekeda	mai merkai	14.3806	39.2919	11	Female	1	Negative	Yes	Female
Tigray	Gulomekeda	mai merkai	14.3806	39.2919	11	Male	1	Negative	Yes	Female
Tigray	Gulomekeda	mai merkai	14.3806	39.2919	13	Male	1	Negative	Yes	Female
Tigray	Gulomekeda	medebay	14.341	39.3654	14	Female	1	Negative	Yes	Female
Tigray	Gulomekeda	medebay	14.341	39.3654	11	Female	1	Negative	Yes	Female
Tigray	Gulomekeda	medebay	14.341	39.3654	14	Female	1	Negative	Yes	Female
Tigray	Gulomekeda	medebay	14.341	39.3654	13	Female	1	Negative	Yes	Female
Tigray	Gulomekeda	medebay	14.341	39.3654	13	Male	1	Negative	Yes	Female
Tigray	Gulomekeda	medebay	14.341	39.3654	10	Female	1	Negative	Yes	Female
Tigray	Gulomekeda	medebay	14.341	39.3654	12	Female	1	Negative	Yes	Female
Tigray	Gulomekeda	medebay	14.341	39.3654	14	Male	1	Negative	Yes	Female
Tigray	Gulomekeda	medebay	14.341	39.3654	14	Female	1	Negative	Yes	Female
Tigray	Gulomekeda	medebay	14.341	39.3654	13	Male	1	Negative	Yes	Female
Tigray	Gulomekeda	medebay	14.341	39.3654	11	Male	1	Negative	Yes	Female
Tigray	Gulomekeda	medebay	14.341	39.3654	13	Male	1	Negative	Yes	Female
Tigray	Gulomekeda	medebay	14.341	39.3654	14	Male	1	Negative	Yes	Female
Tigray	Gulomekeda	medebay	14.341	39.3654	12	Female	1	Negative	Yes	Female
Tigray	Gulomekeda	medebay	14.341	39.3654	9	Female	2	Negative	Yes	Female
Tigray	Gulomekeda	medebay	14.341	39.3654	12	Male	1	Negative	Yes	Female
Tigray	Gulomekeda	Mereta 1	14.342	39.3243	11	Female	1	Negative	Yes	Female
Tigray	Gulomekeda	Mereta 1	14.342	39.3243	14	Male	1	Negative	Yes	Female
Tigray	Gulomekeda	Mereta 1	14.342	39.3243	13	Male	1	Negative	Yes	Female
Tigray	Gulomekeda	Mereta 1	14.342	39.3243	13	Female	1	Negative	Yes	Female
Tigray	Gulomekeda	Mereta 1	14.342	39.3243	12	Female	1	Negative	Yes	Female
Tigray	Gulomekeda	Mereta 1	14.342	39.3243	9	Female	2	Negative	Yes	Female
Tigray	Gulomekeda	Mereta 1	14.342	39.3243	12	Female	1	Negative	Yes	Female
Tigray	Gulomekeda	Mereta 1	14.342	39.3243	12	Male	1	Negative	Yes	Female
Tigray	Gulomekeda	Mereta 1	14.342	39.3243	14	Male	1	Negative	Yes	Female
Tigray	Gulomekeda	Mereta 1	14.342	39.3243	10	Male	1	Negative	Yes	Female
Tigray	Gulomekeda	Mereta 1	14.342	39.3243	12	Female	1	Negative	Yes	Female
Tigray	Gulomekeda	Mereta 1	14.342	39.3243	14	Male	1	Negative	Yes	Female
Tigray	Gulomekeda	Mereta 1	14.342	39.3243	14	Female	1	Negative	Yes	Female
Tigray	Gulomekeda	Mereta 1	14.342	39.3243	13	Male	1	Negative	Yes	Female
Tigray	Gulomekeda	Mereta 1	14.342	39.3243	13	Male	1	Negative	Yes	Female
Tigray	Gulomekeda	Mereta 1	14.342	39.3243	11	Female	1	Negative	Yes	Female
Tigray	Gulomekeda	Mereta 2	14.342	39.3243	13	Male	1	Positive	Yes	Female
Tigray	Gulomekeda	Mereta 2	14.342	39.3243	12	Male	1	Negative	Yes	Female
Tigray	Gulomekeda	Mereta 2	14.342	39.3243	12	Female	1	Negative	Yes	Female
Tigray	Gulomekeda	Mereta 2	14.342	39.3243	14	Female	1	Negative	Yes	Female
Tigray	Gulomekeda	Mereta 2	14.342	39.3243	13	Female	1	Negative	Yes	Female
Tigray	Gulomekeda	Mereta 2	14.342	39.3243	14	Female	1	Negative	Yes	Female
Tigray	Gulomekeda	Mereta 2	14.342	39.3243	10	Male	1	Negative	Yes	Female
Tigray	Gulomekeda	Mereta 2	14.342	39.3243	13	Female	1	Negative	Yes	Female
Tigray	Gulomekeda	Mereta 2	14.342	39.3243	11	Female	1	Negative	Yes	Female
Tigray	Gulomekeda	Mereta 2	14.342	39.3243	12	Female	1	Negative	Yes	Female
Tigray	Gulomekeda	Mereta 2	14.342	39.3243	11	Male	1	Negative	Yes	Female
Tigray	Gulomekeda	Mereta 2	14.342	39.3243	13	Female	1	Negative	Yes	Female
Tigray	Gulomekeda	Mereta 2	14.342	39.3243	14	Male	1	Negative	Yes	Female
Tigray	Gulomekeda	Mereta 2	14.342	39.3243	14	Male	1	Negative	Yes	Female
Tigray	Gulomekeda	Mereta 2	14.342	39.3243	13	Female	1	Negative	Yes	Female
Tigray	Gulomekeda	Mereta 2	14.342	39.3243	14	Male	1	Negative	Yes	Female
Tigray	Gulomekeda	petros we paulos	14.5252	39.3906	9	Female	2	Negative	Yes	Female
Tigray	Gulomekeda	petros we paulos	14.5252	39.3906	12	Male	1	Negative	Yes	Female
Tigray	Gulomekeda	petros we paulos	14.5252	39.3906	10	Male	1	Negative	Yes	Female
Tigray	Gulomekeda	petros we paulos	14.5252	39.3906	11	Male	1	Negative	Yes	Female
Tigray	Gulomekeda	petros we paulos	14.5252	39.3906	12	Male	1	Negative	Yes	Female
Tigray	Gulomekeda	petros we paulos	14.5252	39.3906	11	Male	1	Negative	Yes	Female
Tigray	Gulomekeda	petros we paulos	14.5252	39.3906	13	Female	1	Negative	Yes	Female
Tigray	Gulomekeda	petros we paulos	14.5252	39.3906	11	Female	1	Negative	Yes	Female
Tigray	Gulomekeda	petros we paulos	14.5252	39.3906	13	Male	1	Negative	Yes	Female
Tigray	Gulomekeda	petros we paulos	14.5252	39.3906	14	Female	1	Negative	Yes	Female
Tigray	Gulomekeda	petros we paulos	14.5252	39.3906	10	Male	1	Negative	Yes	Female
Tigray	Gulomekeda	petros we paulos	14.5252	39.3906	13	Male	1	Negative	Yes	Female
Tigray	Gulomekeda	petros we paulos	14.5252	39.3906	12	Female	1	Negative	Yes	Female
Tigray	Gulomekeda	petros we paulos	14.5252	39.3906	11	Female	1	Negative	Yes	Female
Tigray	Gulomekeda	petros we paulos	14.5252	39.3906	13	Female	2	Negative	Yes	Female
Tigray	Gulomekeda	petros we paulos	14.5252	39.3906	14	Male	1	Negative	Yes	Female
Tigray	Gulomekeda	qerseber 01	14.3417	39.4352	11	Male	1	Negative	Yes	Female
Tigray	Gulomekeda	qerseber 01	14.3417	39.4352	11	Female	1	Negative	Yes	Female
Tigray	Gulomekeda	qerseber 01	14.3417	39.4352	10	Male	1	Negative	Yes	Female
Tigray	Gulomekeda	qerseber 01	14.3417	39.4352	10	Male	1	Negative	Yes	Female
Tigray	Gulomekeda	qerseber 01	14.3417	39.4352	12	Female	1	Negative	Yes	Female
Tigray	Gulomekeda	qerseber 01	14.3417	39.4352	12	Male	1	Negative	Yes	Female
Tigray	Gulomekeda	qerseber 01	14.3417	39.4352	11	Female	1	Negative	Yes	Female
Tigray	Gulomekeda	qerseber 01	14.3417	39.4352	12	Female	1	Negative	Yes	Female
Tigray	Gulomekeda	qerseber 01	14.3417	39.4352	12	Male	1	Negative	Yes	Female
Tigray	Gulomekeda	qerseber 01	14.3417	39.4352	9	Female	2	Negative	Yes	Female
Tigray	Gulomekeda	qerseber 01	14.3417	39.4352	11	Male	1	Negative	Yes	Female
Tigray	Gulomekeda	qerseber 01	14.3417	39.4352	10	Male	1	Negative	Yes	Female
Tigray	Gulomekeda	qerseber 01	14.3417	39.4352	11	Male	1	Negative	Yes	Female
Tigray	Gulomekeda	qerseber 01	14.3417	39.4352	12	Male	1	Negative	Yes	Female
Tigray	Gulomekeda	qerseber 01	14.3417	39.4352	11	Male	1	Negative	Yes	Female
Tigray	Gulomekeda	qerseber 01	14.3417	39.4352	11	Male	1	Negative	Yes	Female
Tigray	Gulomekeda	qidist silase	14.474	39.5009	12	Female	1	Negative	Yes	Female
Tigray	Gulomekeda	qidist silase	14.474	39.5009	12	Female	1	Negative	Yes	Female
Tigray	Gulomekeda	qidist silase	14.474	39.5009	11	Male	1	Negative	Yes	Female
Tigray	Gulomekeda	qidist silase	14.474	39.5009	12	Female	1	Negative	Yes	Female
Tigray	Gulomekeda	qidist silase	14.474	39.5009	11	Female	1	Negative	Yes	Female
Tigray	Gulomekeda	qidist silase	14.474	39.5009	12	Male	1	Negative	Yes	Female
Tigray	Gulomekeda	qidist silase	14.474	39.5009	10	Female	1	Negative	Yes	Female
Tigray	Gulomekeda	qidist silase	14.474	39.5009	12	Male	1	Negative	Yes	Female
Tigray	Gulomekeda	qidist silase	14.474	39.5009	9	Male	2	Negative	Yes	Female
Tigray	Gulomekeda	qidist silase	14.474	39.5009	10	Female	1	Negative	Yes	Female
Tigray	Gulomekeda	qidist silase	14.474	39.5009	12	Female	1	Negative	Yes	Female
Tigray	Gulomekeda	qidist silase	14.474	39.5009	12	Female	1	Negative	Yes	Female
Tigray	Gulomekeda	qidist silase	14.474	39.5009	11	Male	1	Negative	Yes	Female
Tigray	Gulomekeda	qidist silase	14.474	39.5009	12	Male	1	Negative	Yes	Female
Tigray	Gulomekeda	qidist silase	14.474	39.5009	10	Male	1	Negative	Yes	Female
Tigray	Gulomekeda	qidist silase	14.474	39.5009	14	Male	1	Negative	Yes	Female
Tigray	Gulomekeda	sebeya 1	14.4662	39.4966	17	Male	1	Negative	Yes	Female
Tigray	Gulomekeda	sebeya 1	14.4662	39.4966	13	Male	1	Negative	Yes	Female
Tigray	Gulomekeda	sebeya 1	14.4662	39.4966	15	Male	1	Negative	Yes	Female
Tigray	Gulomekeda	sebeya 1	14.4662	39.4966	10	Male	2	Negative	Yes	Female
Tigray	Gulomekeda	sebeya 1	14.4662	39.4966	14	Male	1	Negative	Yes	Female
Tigray	Gulomekeda	sebeya 1	14.4662	39.4966	10	Male	2	Negative	Yes	Female
Tigray	Gulomekeda	sebeya 1	14.4662	39.4966	14	Male	1	Negative	Yes	Female
Tigray	Gulomekeda	sebeya 1	14.4662	39.4966	14	Female	1	Negative	Yes	Female
Tigray	Gulomekeda	sebeya 1	14.4662	39.4966	10	Male	2	Negative	Yes	Female
Tigray	Gulomekeda	sebeya 1	14.4662	39.4966	10	Female	2	Negative	Yes	Female
Tigray	Gulomekeda	sebeya 1	14.4662	39.4966	14	Female	1	Negative	Yes	Female
Tigray	Gulomekeda	sebeya 1	14.4662	39.4966	14	Female	1	Negative	Yes	Female
Tigray	Gulomekeda	sebeya 1	14.4662	39.4966	14	Male	1	Negative	Yes	Female
Tigray	Gulomekeda	sebeya 1	14.4662	39.4966	13	Female	1	Negative	Yes	Female
Tigray	Gulomekeda	sebeya 1	14.4662	39.4966	10	Male	2	Negative	Yes	Female
Tigray	Gulomekeda	sebeya 1	14.4662	39.4966	10	Female	2	Negative	Yes	Female
Tigray	Gulomekeda	sebeya 3	14.4662	39.4967	12	Male	1	Negative	Yes	Female
Tigray	Gulomekeda	sebeya 3	14.4662	39.4967	13	Female	1	Negative	Yes	Female
Tigray	Gulomekeda	sebeya 3	14.4662	39.4967	13	Female	1	Negative	Yes	Female
Tigray	Gulomekeda	sebeya 3	14.4662	39.4967	14	Female	1	Negative	Yes	Female
Tigray	Gulomekeda	sebeya 3	14.4662	39.4967	12	Male	1	Negative	Yes	Female
Tigray	Gulomekeda	sebeya 3	14.4662	39.4967	14	Female	1	Negative	Yes	Female
Tigray	Gulomekeda	sebeya 3	14.4662	39.4967	13	Female	1	Negative	Yes	Female
Tigray	Gulomekeda	sebeya 3	14.4662	39.4967	13	Female	1	Negative	Yes	Female
Tigray	Gulomekeda	sebeya 3	14.4662	39.4967	16	Male	1	Negative	Yes	Female
Tigray	Gulomekeda	sebeya 3	14.4662	39.4967	13	Female	1	Negative	Yes	Female
Tigray	Gulomekeda	sebeya 3	14.4662	39.4967	13	Female	1	Negative	Yes	Female
Tigray	Gulomekeda	sebeya 3	14.4662	39.4967	14	Male	1	Negative	Yes	Female
Tigray	Gulomekeda	sebeya 3	14.4662	39.4967	14	Female	1	Negative	Yes	Female
Tigray	Gulomekeda	sebeya 3	14.4662	39.4967	13	Male	1	Negative	Yes	Female
Tigray	Gulomekeda	sebeya 3	14.4662	39.4967	14	Male	1	Negative	Yes	Female
Tigray	Gulomekeda	sebeya 3	14.4662	39.4967	14	Male	1	Negative	Yes	Female
Tigray	Gulomekeda	serahti	14.4053	39.5418	13	Male	1	Negative	Yes	Female
Tigray	Gulomekeda	serahti	14.4053	39.5418	14	Female	1	Negative	Yes	Female
Tigray	Gulomekeda	serahti	14.4053	39.5418	14	Male	1	Negative	Yes	Female
Tigray	Gulomekeda	serahti	14.4053	39.5418	14	Female	1	Negative	Yes	Female
Tigray	Gulomekeda	serahti	14.4053	39.5418	9	Male	2	Negative	Yes	Female
Tigray	Gulomekeda	serahti	14.4053	39.5418	11	Male	1	Negative	Yes	Female
Tigray	Gulomekeda	serahti	14.4053	39.5418	13	Male	1	Negative	Yes	Female
Tigray	Gulomekeda	serahti	14.4053	39.5418	12	Female	1	Negative	Yes	Female
Tigray	Gulomekeda	serahti	14.4053	39.5418	14	Female	1	Negative	Yes	Female
Tigray	Gulomekeda	serahti	14.4053	39.5418	13	Female	1	Negative	Yes	Female
Tigray	Gulomekeda	serahti	14.4053	39.5418	14	Female	1	Negative	Yes	Female
Tigray	Gulomekeda	serahti	14.4053	39.5418	14	Female	1	Negative	Yes	Female
Tigray	Gulomekeda	serahti	14.4053	39.5418	14	Male	1	Negative	Yes	Female
Tigray	Gulomekeda	serahti	14.4053	39.5418	13	Male	1	Negative	Yes	Female
Tigray	Gulomekeda	serahti	14.4053	39.5418	12	Female	1	Negative	Yes	Female
Tigray	Gulomekeda	serahti	14.4053	39.5418	10	Male	2	Negative	Yes	Female
Tigray	Gulomekeda	Shewit(keliat)1	14.4356	39.4443	12	Male	1	Negative	Yes	Female
Tigray	Gulomekeda	Shewit(keliat)1	14.4356	39.4443	14	Female	1	Negative	Yes	Female
Tigray	Gulomekeda	Shewit(keliat)1	14.4356	39.4443	12	Female	1	Negative	Yes	Female
Tigray	Gulomekeda	Shewit(keliat)1	14.4356	39.4443	12	Female	1	Negative	Yes	Female
Tigray	Gulomekeda	Shewit(keliat)1	14.4356	39.4443	11	Female	1	Negative	Yes	Female
Tigray	Gulomekeda	Shewit(keliat)1	14.4356	39.4443	13	Male	1	Negative	Yes	Female
Tigray	Gulomekeda	Shewit(keliat)1	14.4356	39.4443	11	Female	1	Negative	Yes	Female
Tigray	Gulomekeda	Shewit(keliat)1	14.4356	39.4443	14	Male	1	Negative	Yes	Female
Tigray	Gulomekeda	Shewit(keliat)1	14.4356	39.4443	13	Female	1	Negative	Yes	Female
Tigray	Gulomekeda	Shewit(keliat)1	14.4356	39.4443	14	Male	1	Negative	Yes	Female
Tigray	Gulomekeda	Shewit(keliat)1	14.4356	39.4443	10	Male	1	Negative	Yes	Female
Tigray	Gulomekeda	Shewit(keliat)1	14.4356	39.4443	12	Male	1	Negative	Yes	Female
Tigray	Gulomekeda	Shewit(keliat)1	14.4356	39.4443	14	Male	1	Negative	Yes	Female
Tigray	Gulomekeda	Shewit(keliat)1	14.4356	39.4443	14	Female	1	Negative	Yes	Female
Tigray	Gulomekeda	Shewit(keliat)1	14.4356	39.4443	14	Female	1	Negative	Yes	Female
Tigray	Gulomekeda	Shewit(keliat)1	14.4356	39.4443	13	Male	1	Negative	Yes	Female
Tigray	Gulomekeda	sidato	14.3774	39.4894	12	Female	1	Negative	Yes	Female
Tigray	Gulomekeda	sidato	14.3774	39.4894	13	Male	1	Negative	Yes	Female
Tigray	Gulomekeda	sidato	14.3774	39.4894	13	Female	1	Negative	Yes	Female
Tigray	Gulomekeda	sidato	14.3774	39.4894	13	Female	1	Negative	Yes	Female
Tigray	Gulomekeda	sidato	14.3774	39.4894	10	Female	1	Negative	Yes	Female
Tigray	Gulomekeda	sidato	14.3774	39.4894	11	Male	1	Negative	Yes	Female
Tigray	Gulomekeda	sidato	14.3774	39.4894	11	Female	1	Negative	Yes	Female
Tigray	Gulomekeda	sidato	14.3774	39.4894	13	Male	1	Negative	Yes	Female
Tigray	Gulomekeda	sidato	14.3774	39.4894	13	Female	1	Negative	Yes	Female
Tigray	Gulomekeda	sidato	14.3774	39.4894	12	Male	1	Negative	Yes	Female
Tigray	Gulomekeda	sidato	14.3774	39.4894	13	Male	1	Negative	Yes	Female
Tigray	Gulomekeda	sidato	14.3774	39.4894	13	Female	1	Negative	Yes	Female
Tigray	Gulomekeda	sidato	14.3774	39.4894	12	Female	1	Negative	Yes	Female
Tigray	Gulomekeda	sidato	14.3774	39.4894	14	Male	1	Negative	Yes	Female
Tigray	Gulomekeda	sidato	14.3774	39.4894	12	Male	1	Negative	Yes	Female
Tigray	Gulomekeda	sidato	14.3774	39.4894	12	Male	1	Negative	Yes	Female
Tigray	Gulomekeda	sindadya1	14.352	39.4818	13	Female	1	Negative	Yes	Female
Tigray	Gulomekeda	sindadya1	14.352	39.4818	14	Male	1	Negative	Yes	Female
Tigray	Gulomekeda	sindadya1	14.352	39.4818	10	Female	2	Negative	Yes	Female
Tigray	Gulomekeda	sindadya1	14.352	39.4818	13	Male	1	Negative	Yes	Female
Tigray	Gulomekeda	sindadya1	14.352	39.4818	14	Male	1	Negative	Yes	Female
Tigray	Gulomekeda	sindadya1	14.352	39.4818	12	Female	1	Negative	Yes	Female
Tigray	Gulomekeda	sindadya1	14.352	39.4818	12	Male	1	Negative	Yes	Female
Tigray	Gulomekeda	sindadya1	14.352	39.4818	14	Female	1	Negative	Yes	Female
Tigray	Gulomekeda	sindadya1	14.352	39.4818	14	Female	1	Negative	Yes	Female
Tigray	Gulomekeda	sindadya1	14.352	39.4818	10	Female	2	Negative	Yes	Female
Tigray	Gulomekeda	sindadya1	14.352	39.4818	14	Female	1	Negative	Yes	Female
Tigray	Gulomekeda	sindadya1	14.352	39.4818	14	Male	1	Negative	Yes	Female
Tigray	Gulomekeda	sindadya1	14.352	39.4818	14	Female	1	Negative	Yes	Female
Tigray	Gulomekeda	sindadya1	14.352	39.4818	13	Male	1	Negative	Yes	Female
Tigray	Gulomekeda	sindadya1	14.352	39.4818	14	Female	1	Negative	Yes	Female
Tigray	Gulomekeda	sindadya1	14.352	39.4818	13	Male	1	Negative	Yes	Female
Tigray	Gulomekeda	tsahwa	14.4387	39.4082	13	Female	1	Negative	Yes	Female
Tigray	Gulomekeda	tsahwa	14.4387	39.4082	12	Female	1	Negative	Yes	Female
Tigray	Gulomekeda	tsahwa	14.4387	39.4082	14	Male	1	Negative	Yes	Female
Tigray	Gulomekeda	tsahwa	14.4387	39.4082	11	Male	2	Negative	Yes	Female
Tigray	Gulomekeda	tsahwa	14.4387	39.4082	13	Male	1	Negative	Yes	Female
Tigray	Gulomekeda	tsahwa	14.4387	39.4082	11	Male	1	Negative	Yes	Female
Tigray	Gulomekeda	tsahwa	14.4387	39.4082	12	Male	1	Negative	Yes	Female
Tigray	Gulomekeda	tsahwa	14.4387	39.4082	13	Male	1	Negative	Yes	Female
Tigray	Gulomekeda	tsahwa	14.4387	39.4082	12	Female	1	Negative	Yes	Female
Tigray	Gulomekeda	tsahwa	14.4387	39.4082	12	Female	1	Negative	Yes	Female
Tigray	Gulomekeda	tsahwa	14.4387	39.4082	13	Male	1	Negative	Yes	Female
Tigray	Gulomekeda	tsahwa	14.4387	39.4082	10	Female	2	Negative	Yes	Female
Tigray	Gulomekeda	tsahwa	14.4387	39.4082	12	Female	1	Negative	Yes	Female
Tigray	Gulomekeda	tsahwa	14.4387	39.4082	13	Female	1	Negative	Yes	Female
Tigray	Gulomekeda	tsahwa	14.4387	39.4082	13	Female	1	Negative	Yes	Female
Tigray	Gulomekeda	zalambessa pri 1	14.5223	39.3852	13	Female	2	Negative	Yes	Female
Tigray	Gulomekeda	zalambessa pri 1	14.5223	39.3852	12	Female	1	Negative	Yes	Female
Tigray	Gulomekeda	zalambessa pri 1	14.5223	39.3852	14	Female	1	Negative	Yes	Female
Tigray	Gulomekeda	zalambessa pri 1	14.5223	39.3852	12	Female	1	Negative	Yes	Female
Tigray	Gulomekeda	zalambessa pri 1	14.5223	39.3852	13	Female	1	Negative	Yes	Female
Tigray	Gulomekeda	zalambessa pri 1	14.5223	39.3852	12	Male	1	Negative	Yes	Female
Tigray	Gulomekeda	zalambessa pri 1	14.5223	39.3852	13	Male	1	Negative	Yes	Female
Tigray	Gulomekeda	zalambessa pri 1	14.5223	39.3852	14	Male	1	Negative	Yes	Female
Tigray	Gulomekeda	zalambessa pri 1	14.5223	39.3852	14	Male	1	Negative	Yes	Female
Tigray	Gulomekeda	zalambessa pri 1	14.5223	39.3852	12	Male	1	Negative	Yes	Female
Tigray	Gulomekeda	zalambessa pri 1	14.5223	39.3852	12	Male	1	Negative	Yes	Female
Tigray	Gulomekeda	zalambessa pri 1	14.5223	39.3852	11	Male	1	Negative	Yes	Female
Tigray	Gulomekeda	zalambessa pri 1	14.5223	39.3852	13	Female	1	Negative	Yes	Female
Tigray	Gulomekeda	zalambessa pri 1	14.5223	39.3852	14	Female	1	Negative	Yes	Female
Tigray	Gulomekeda	zalambessa pri 1	14.5223	39.3852	13	Female	2	Negative	Yes	Female
Tigray	Gulomekeda	zalambessa pri 1	14.5223	39.3852	11	Male	1	Negative	Yes	Female
Tigray	Gulomekeda	zalambessa pri 1	14.5223	39.3852	9	Female	1	Negative	Yes	Female
Tigray	Gulomekeda	zalambessa pri 1	14.5223	39.3852	14	Female	1	Negative	Yes	Female
Tigray	Gulomekeda	zalambessa pri 1	14.5223	39.3852	13	Female	1	Negative	Yes	Female
Tigray	Gulomekeda	zalambessa pri 1	14.5223	39.3852	13	Male	1	Negative	Yes	Female
Tigray	Gulomekeda	zalambessa pri 1	14.5223	39.3852	12	Male	1	Negative	Yes	Female
Afar	Erebti	Dalegoso	13.4456	39.9845	14	Male	1	Negative	Yes	Female
Afar	Erebti	Dalegoso	13.4456	39.9845	14	Male	1	Negative	Yes	Female
Afar	Erebti	Dalegoso	13.4456	39.9845	10	Male	1	Negative	Yes	Female
Afar	Erebti	Dalegoso	13.4456	39.9845	12	Male	1	Negative	Yes	Female
Afar	Erebti	Dalegoso	13.4456	39.9845	10	Male	1	Negative	Yes	Female
Afar	Erebti	Dalegoso	13.4456	39.9845	9	Male	2	Negative	Yes	Female
Afar	Erebti	Dalegoso	13.4456	39.9845	14	Male	1	Negative	Yes	Female
Amhara	Baso Liben	Yelemelem	10.167	37.7188	11	Male	2	Negative	Yes	Female
Amhara	Baso Liben	Yelemelem	10.167	37.7188	13	Female	2	Invalid	Yes	Female
Amhara	Baso Liben	Yelemelem	10.167	37.7188	13	Male	2	Negative	Yes	Female
Amhara	Baso Liben	Yelemelem	10.167	37.7188	10	Female	1	Negative	Yes	Female
[truncated: 16,256 more rows]
